# Supplementary material for: ﻿Diaporthe species (Sordariomycetes, Diaporthales) causing walnut blight and dieback in China
Source: MycoKeys. 2025 Sep 12;122:197–221. doi: 10.3897/mycokeys.122.158807 (PMC12449697; doi:10.3897/mycokeys.122.158807)
Supplement: XML Treatment for Diaporthe amygdali [file mycokeys.122.158807-treatment1.xml]

<!DOCTYPE tp:taxon-treatment
  PUBLIC "-//TaxonX//DTD Taxonomic Treatment Publishing DTD v0 20100105//EN" "tax-treatment-NSO.dtd">
<tp:taxon-treatment xmlns:tp="http://www.plazi.org/taxpub"><tp:treatment-meta><kwd-group><label>Taxon classification</label><kwd>
                <named-content content-type="kingdom">Fungi</named-content>
              </kwd><kwd>
                <named-content content-type="order">Diaporthales</named-content>
              </kwd><kwd>
                <named-content content-type="family">Diaporthaceae</named-content>
              </kwd></kwd-group><mixed-citation publication-type="journal"><person-group><name><surname>Zhao</surname><given-names>Lili</given-names></name><name><surname>Zhang</surname><given-names>Lin</given-names></name><name><surname>Ding</surname><given-names>Yi</given-names></name><name><surname>Li</surname><given-names>Ming</given-names></name><name><surname>Zhang</surname><given-names>Ying</given-names></name></person-group><article-title>﻿<italic><tp:taxon-name><tp:taxon-name-part taxon-name-part-type="genus" reg="Diaporthe">Diaporthe</tp:taxon-name-part></tp:taxon-name></italic> species (<tp:taxon-name><tp:taxon-name-part taxon-name-part-type="class">Sordariomycetes</tp:taxon-name-part></tp:taxon-name>, <tp:taxon-name><tp:taxon-name-part taxon-name-part-type="order">Diaporthales</tp:taxon-name-part></tp:taxon-name>) causing walnut blight and dieback in China</article-title><source>MycoKeys</source><day>12</day><month>09</month><year>2025</year><volume>122</volume><fpage>197</fpage><lpage>221</lpage><pub-id pub-id-type="doi">10.3897/mycokeys.122.158807</pub-id></mixed-citation></tp:treatment-meta><tp:nomenclature><label>﻿</label><tp:taxon-name><object-id xmlns:xlink="http://www.w3.org/1999/xlink" content-type="arpha" xlink:type="simple">21639321-B710-5457-BDFA-1F898FAFEA2E</object-id>
              <tp:taxon-name-part taxon-name-part-type="genus" reg="Diaporthe">Diaporthe</tp:taxon-name-part>
              <tp:taxon-name-part taxon-name-part-type="species" reg="amygdali">amygdali</tp:taxon-name-part>
            </tp:taxon-name><tp:taxon-authority>(Delacr.) Udayanga, Crous, K.D. Hyde, Fungal Divers 56: 166 (2012)</tp:taxon-authority><xref ref-type="supplementary-material" rid="S2">Suppl. material 2</xref></tp:nomenclature><tp:treatment-sec sec-type="material" id="SECID0EWJAG"><title>Specimens examined.</title><p>China • Yunnan Province, Kunming City, from diseased branches of <italic><tp:taxon-name><tp:taxon-name-part taxon-name-part-type="genus" reg="Juglans">J.</tp:taxon-name-part> <tp:taxon-name-part taxon-name-part-type="species" reg="regia">regia</tp:taxon-name-part></tp:taxon-name></italic>., Y. Ding, M. Li and L.L. Zhao, 23 February 2024 (YN-6, culture CGMCC3.27752; YN-2, culture CGMCC3.28500).</p></tp:treatment-sec><tp:treatment-sec sec-type="notes" id="SECID0EHKAG"><title>Notes.</title><p><italic><tp:taxon-name><tp:taxon-name-part taxon-name-part-type="genus" reg="Diaporthe">Diaporthe</tp:taxon-name-part> <tp:taxon-name-part taxon-name-part-type="species" reg="amygdali">amygdali</tp:taxon-name-part></tp:taxon-name></italic> was first described as <italic><tp:taxon-name><tp:taxon-name-part taxon-name-part-type="genus" reg="Fusicoccum">Fusicoccum</tp:taxon-name-part> <tp:taxon-name-part taxon-name-part-type="species" reg="amygdali">amygdali</tp:taxon-name-part></tp:taxon-name></italic> Delacr., causing cankers on almonds in France (<xref ref-type="bibr" rid="B7">Delacroix 1905</xref>). <xref ref-type="bibr" rid="B45">Udayanga et al. (2012)</xref> assigned <italic><tp:taxon-name><tp:taxon-name-part taxon-name-part-type="genus" reg="Fusicoccum">F.</tp:taxon-name-part> <tp:taxon-name-part taxon-name-part-type="species" reg="amygdali">amygdali</tp:taxon-name-part></tp:taxon-name></italic> to <italic><tp:taxon-name><tp:taxon-name-part taxon-name-part-type="genus" reg="Diaporthe">Diaporthe</tp:taxon-name-part></tp:taxon-name></italic> as <italic><tp:taxon-name><tp:taxon-name-part taxon-name-part-type="genus" reg="Diaporthe">D.</tp:taxon-name-part> <tp:taxon-name-part taxon-name-part-type="species" reg="amygdali">amygdali</tp:taxon-name-part></tp:taxon-name></italic>. <xref ref-type="bibr" rid="B8">Dissanayake et al. (2024)</xref> verify <italic><tp:taxon-name><tp:taxon-name-part taxon-name-part-type="genus" reg="Diaporthe">D.</tp:taxon-name-part> <tp:taxon-name-part taxon-name-part-type="species" reg="amygdali">amygdali</tp:taxon-name-part></tp:taxon-name></italic> is a single species rather than a species complex. Phylogenetically, two isolates clustered together with the ex-type isolates of <italic><tp:taxon-name><tp:taxon-name-part taxon-name-part-type="genus" reg="Diaporthe">D.</tp:taxon-name-part> <tp:taxon-name-part taxon-name-part-type="species" reg="amygdali">amygdali</tp:taxon-name-part></tp:taxon-name></italic> CBS 126679 with middle statistical (62%/0.87/62%) (Fig. <xref ref-type="fig" rid="F4">4</xref>); the base pair similarity shows 98.9% (464/469) on <italic><abbrev xmlns:xlink="http://www.w3.org/1999/xlink" xlink:title="calmodulin gene" id="ABBRID0EHNAG" xlink:type="simple">cal</abbrev></italic>, 99.3% (449/452) on <italic>his</italic>, 99% (519/524) on <abbrev xmlns:xlink="http://www.w3.org/1999/xlink" xlink:title="internal transcribed spacer" id="ABBRID0ENNAG" xlink:type="simple">ITS</abbrev>, 99.4% (327/329) on <italic><abbrev xmlns:xlink="http://www.w3.org/1999/xlink" xlink:title="translation elongation factor 1-α gene" id="ABBRID0ESNAG" xlink:type="simple">tef1-α</abbrev></italic>, and 99.8% (469/470) on <italic><abbrev xmlns:xlink="http://www.w3.org/1999/xlink" xlink:title="β-tubulin gene" id="ABBRID0EXNAG" xlink:type="simple">tub2</abbrev></italic> compared to the ex-type of <italic><tp:taxon-name><tp:taxon-name-part taxon-name-part-type="genus" reg="Diaporthe">D.</tp:taxon-name-part> <tp:taxon-name-part taxon-name-part-type="species" reg="amygdali">amygdali</tp:taxon-name-part></tp:taxon-name></italic>. Based on sequence data and morphology, these isolates were confirmed to belong to <italic><tp:taxon-name><tp:taxon-name-part taxon-name-part-type="genus" reg="Diaporthe">D.</tp:taxon-name-part> <tp:taxon-name-part taxon-name-part-type="species" reg="amygdali">amygdali</tp:taxon-name-part></tp:taxon-name></italic> (Table <xref ref-type="table" rid="T1">1</xref>). Thus far, <italic><tp:taxon-name><tp:taxon-name-part taxon-name-part-type="genus" reg="Diaporthe">D.</tp:taxon-name-part> <tp:taxon-name-part taxon-name-part-type="species" reg="amygdali">amygdali</tp:taxon-name-part></tp:taxon-name></italic> has been reported to cause walnut branch disease in Southern Spain and Shandong province in China (<xref ref-type="bibr" rid="B29">Meng et al. 2018</xref>, <xref ref-type="bibr" rid="B24">López-Moral et al. 2020</xref>). In this study, <italic><tp:taxon-name><tp:taxon-name-part taxon-name-part-type="genus" reg="Diaporthe">D.</tp:taxon-name-part> <tp:taxon-name-part taxon-name-part-type="species" reg="amygdali">amygdali</tp:taxon-name-part></tp:taxon-name></italic> were isolated from Yunnan Province.</p><table-wrap id="T1" position="float" orientation="portrait"><label>Table 1.</label><caption><p>Morphological characteristics of known <italic><tp:taxon-name><tp:taxon-name-part taxon-name-part-type="genus" reg="Diaporthe">Diaporthe</tp:taxon-name-part></tp:taxon-name></italic> species.</p></caption><table id="TID0EOKBI" rules="all"><tbody><tr><th rowspan="1" colspan="1">Species</th><th rowspan="1" colspan="1">Conidiomata</th><th rowspan="1" colspan="1">Conidiophores</th><th rowspan="1" colspan="1">Conidiogenous cells</th><th rowspan="1" colspan="1">Alpha conidia</th><th rowspan="1" colspan="1">Beta conidia</th><th rowspan="1" colspan="1">
                      Gamma conidia
                    </th></tr><tr><td rowspan="1" colspan="1">
                      <italic>
                        <tp:taxon-name><tp:taxon-name-part taxon-name-part-type="genus" reg="Diaporthe">D.</tp:taxon-name-part> <tp:taxon-name-part taxon-name-part-type="species" reg="amygdali">amygdali</tp:taxon-name-part></tp:taxon-name>
                      </italic>
                    </td><td rowspan="1" colspan="1">Pycnidial globose or irregular, solitary or aggregated, wrapped in hyphae embedded colony surface, white to brown.</td><td rowspan="1" colspan="1">hyaline, subcylindrical, densely aggregated, 7.0–18.5 × 1.5–4.0 μm.</td><td rowspan="1" colspan="1">phialidic, hyaline, cylindrical, straight or slightly curved, 1.5–2.5 μm, tapered towards the apex.</td><td rowspan="1" colspan="1">Not observed.</td><td rowspan="1" colspan="1">hyaline, aseptate, filiform, curved, tapering towards end, 23.5–35.0 × 1.0–2.0 μm.</td><td rowspan="1" colspan="1">Not observed.</td></tr><tr><td rowspan="1" colspan="1">
                      <italic>
                        <tp:taxon-name><tp:taxon-name-part taxon-name-part-type="genus" reg="Diaporthe">D.</tp:taxon-name-part> <tp:taxon-name-part taxon-name-part-type="species" reg="citrichinensis">citrichinensis</tp:taxon-name-part></tp:taxon-name>
                      </italic>
                    </td><td rowspan="1" colspan="1">Pycnidial irregular, solitary or aggregated, brown to dark brown</td><td rowspan="1" colspan="1">cylindrical, hyaline, densely aggregated, 6.0–10.5 × 1.0–3.0 μm.</td><td rowspan="1" colspan="1">phialidic, cylindrical, 5.0–11.0 × 1.5–2.5 μm, tapered towards the apex</td><td rowspan="1" colspan="1">aseptate, fusoid with obtuse ends, hyaline, biguttulate 6.0–10.0 × 1.5–3.0 μm.</td><td rowspan="1" colspan="1">filiform, hyaline, aseptate, slightly curved at one end and both ends rounded, 32.0–44.0 × 1.0–2.0 μm.</td><td rowspan="1" colspan="1">Not observed.</td></tr><tr><td rowspan="1" colspan="1">
                      <italic>
                        <tp:taxon-name><tp:taxon-name-part taxon-name-part-type="genus" reg="Diaporthe">D.</tp:taxon-name-part> <tp:taxon-name-part taxon-name-part-type="species" reg="eres">eres</tp:taxon-name-part></tp:taxon-name>
                      </italic>
                    </td><td rowspan="1" colspan="1">Pycnidial solitary or aggregated, with yellowish or white translucent conidial drops exuded from the ostioles.</td><td rowspan="1" colspan="1">hyaline, smooth, unbranched, ampulliform, straight to sinuous, 9.0–16 × 2.0–3.0 μm.</td><td rowspan="1" colspan="1">phialidic, cylindrical, terminal, slightly, 5.0–1.5 μm diam tapering towards the apex</td><td rowspan="1" colspan="1">aseptate, hyaline, smooth, ovate to ellipsoidal, biguttulate, 6.0–9.0 × 2.5–3.0 μm.</td><td rowspan="1" colspan="1">aseptate, hyaline, smooth, fusiform to hooked, 23.0–32.0 × 1.0–2.0 μm.</td><td rowspan="1" colspan="1">Not observed.</td></tr><tr><td rowspan="1" colspan="1">
                      <italic>
                        <tp:taxon-name><tp:taxon-name-part taxon-name-part-type="genus" reg="Diaporthe">D.</tp:taxon-name-part> <tp:taxon-name-part taxon-name-part-type="species" reg="psoraleae-pinnatae">psoraleae-pinnatae</tp:taxon-name-part></tp:taxon-name>
                      </italic>
                    </td><td rowspan="1" colspan="1">Pycnidial irregular shape, solitary or aggregated, white or yellowish translucent conidial drops exuded from the ostioles.</td><td rowspan="1" colspan="1">hyaline, smooth, densely aggregated, ampulliform, 9.5–23.0 × 2–6 μm.</td><td rowspan="1" colspan="1">phialidic, hyaline, terminal, cylindrical, straight or slightly curved, 6.0–19.0 × 1.5–2.5 μm, tapered towards the apex.</td><td rowspan="1" colspan="1">aseptate, fusiform, biguttulate, apex subobtuse, 7.5–10.5 × 2.0–3.0 μm.</td><td rowspan="1" colspan="1">hyaline, aseptate, guttulate, filiform, curved, 32.0–48.0 × 1.0–2.5 μm.</td><td rowspan="1" colspan="1">Not observed.</td></tr><tr><td rowspan="1" colspan="1">
                      <italic>
                        <tp:taxon-name><tp:taxon-name-part taxon-name-part-type="genus" reg="Diaporthe">D.</tp:taxon-name-part> <tp:taxon-name-part taxon-name-part-type="species" reg="rostrata">rostrata</tp:taxon-name-part></tp:taxon-name>
                      </italic>
                    </td><td rowspan="1" colspan="1">Pycnidial solitary or aggregated, wrapped in hyphae embedded on colony surface, with yellowish translucent conidial drops exuded from the ostioles.</td><td rowspan="1" colspan="1">hyaline, smooth, densely aggregated, 12.0–21.0 × 2–4.5 μm.</td><td rowspan="1" colspan="1">Conidiogenous cells phialidic, hyaline, terminal, cylindrical, straight, 5.5–8.5 × 2.0–3.5 μm.</td><td rowspan="1" colspan="1">hyaline, smooth, aseptate, fusiform to oval, biguttulate or multi-guttulate, 7.0–10.0 × 4.0–5.0 μm.</td><td rowspan="1" colspan="1">Not observed.</td><td rowspan="1" colspan="1">hyaline, guttulate, smooth, aseptate, with only one acute end, 10.5–13.0 × 2.5–4.0 µm.</td></tr><tr><td rowspan="1" colspan="1">
                      <italic>
                        <tp:taxon-name><tp:taxon-name-part taxon-name-part-type="genus" reg="Diaporthe">D.</tp:taxon-name-part> <tp:taxon-name-part taxon-name-part-type="species" reg="sackstonii">sackstonii</tp:taxon-name-part></tp:taxon-name>
                      </italic>
                    </td><td rowspan="1" colspan="1">Pycnidial globose, solitary or aggregated, wrapped in hyphae embedded on <abbrev xmlns:xlink="http://www.w3.org/1999/xlink" xlink:title="malt extract agar" id="ABBRID0EYXAG" xlink:type="simple">MEA</abbrev> colony surface, white to brown.</td><td rowspan="1" colspan="1">hyaline, smooth, unbranched, densely aggregated, ampulliform, 12.5–37 × 2.0–4.0 μm.</td><td rowspan="1" colspan="1">Conidiogenous cells phialidic, hyaline, terminal, cylindrical, straight, 7.5–17 × 1.5–2.5 μm, tapered towards the apex.</td><td rowspan="1" colspan="1">hyaline, aseptate, fusiform to oval, obtuse at both ends, 5.5–7.5 × 2.5–3.5 μm.</td><td rowspan="1" colspan="1">hyaline, aseptate, multi-guttulate, filiform, curved, tapering towards both ends, 27.0–39.0 × 1.0–2.5 μm.</td><td rowspan="1" colspan="1">Not observed.</td></tr></tbody></table></table-wrap><table-wrap id="T2" position="float" orientation="portrait"><label>Table 2.</label><caption><p>Number of isolates collected for each <italic><tp:taxon-name><tp:taxon-name-part taxon-name-part-type="genus" reg="Diaporthe">Diaporthe</tp:taxon-name-part></tp:taxon-name></italic> species identified and sites investigated in this study.</p></caption><table id="TID0E3SBI" rules="all"><tbody><tr><th rowspan="1" colspan="1"/><th rowspan="1" colspan="1">Beijing</th><th rowspan="1" colspan="1">Gansu</th><th rowspan="1" colspan="1">Hebei</th><th rowspan="1" colspan="1">Shandong</th><th rowspan="1" colspan="1">Shanxi</th><th rowspan="1" colspan="1">Yunnan</th><th rowspan="1" colspan="1">Xinjiang</th><th rowspan="1" colspan="1">Total</th></tr><tr><td rowspan="1" colspan="1">
                      <italic>
                        <tp:taxon-name><tp:taxon-name-part taxon-name-part-type="genus" reg="Diaporthe">D.</tp:taxon-name-part> <tp:taxon-name-part taxon-name-part-type="species" reg="amygdali">amygdali</tp:taxon-name-part></tp:taxon-name>
                      </italic>
                    </td><td rowspan="1" colspan="1">-</td><td rowspan="1" colspan="1">-</td><td rowspan="1" colspan="1">-</td><td rowspan="1" colspan="1">-</td><td rowspan="1" colspan="1">-</td><td rowspan="1" colspan="1">5</td><td rowspan="1" colspan="1">-</td><td rowspan="1" colspan="1">5 (1.7%)</td></tr><tr><td rowspan="1" colspan="1">
                      <italic>
                        <tp:taxon-name><tp:taxon-name-part taxon-name-part-type="genus" reg="Diaporthe">D.</tp:taxon-name-part> <tp:taxon-name-part taxon-name-part-type="species" reg="citrichinensis">citrichinensis</tp:taxon-name-part></tp:taxon-name>
                      </italic>
                    </td><td rowspan="1" colspan="1">-</td><td rowspan="1" colspan="1">-</td><td rowspan="1" colspan="1">-</td><td rowspan="1" colspan="1">-</td><td rowspan="1" colspan="1">-</td><td rowspan="1" colspan="1">15</td><td rowspan="1" colspan="1">-</td><td rowspan="1" colspan="1">15 (5.1%)</td></tr><tr><td rowspan="1" colspan="1">
                      <italic>
                        <tp:taxon-name><tp:taxon-name-part taxon-name-part-type="genus" reg="Diaporthe">D.</tp:taxon-name-part> <tp:taxon-name-part taxon-name-part-type="species" reg="eres">eres</tp:taxon-name-part></tp:taxon-name>
                      </italic>
                    </td><td rowspan="1" colspan="1">81</td><td rowspan="1" colspan="1">17</td><td rowspan="1" colspan="1">10</td><td rowspan="1" colspan="1">31</td><td rowspan="1" colspan="1">32</td><td rowspan="1" colspan="1">26</td><td rowspan="1" colspan="1">-</td><td rowspan="1" colspan="1">197 (67.5%)</td></tr><tr><td rowspan="1" colspan="1">
                      <italic>
                        <tp:taxon-name><tp:taxon-name-part taxon-name-part-type="genus" reg="Diaporthe">D.</tp:taxon-name-part> <tp:taxon-name-part taxon-name-part-type="species" reg="psoraleae-pinnatae">psoraleae-pinnatae</tp:taxon-name-part></tp:taxon-name>
                      </italic>
                    </td><td rowspan="1" colspan="1">8</td><td rowspan="1" colspan="1">-</td><td rowspan="1" colspan="1">-</td><td rowspan="1" colspan="1">-</td><td rowspan="1" colspan="1">-</td><td rowspan="1" colspan="1">-</td><td rowspan="1" colspan="1">-</td><td rowspan="1" colspan="1">8 (2.7%)</td></tr><tr><td rowspan="1" colspan="1">
                      <italic>
                        <tp:taxon-name><tp:taxon-name-part taxon-name-part-type="genus" reg="Diaporthe">D.</tp:taxon-name-part> <tp:taxon-name-part taxon-name-part-type="species" reg="rostrata">rostrata</tp:taxon-name-part></tp:taxon-name>
                      </italic>
                    </td><td rowspan="1" colspan="1">7</td><td rowspan="1" colspan="1">1</td><td rowspan="1" colspan="1">20</td><td rowspan="1" colspan="1">2</td><td rowspan="1" colspan="1">16</td><td rowspan="1" colspan="1">6</td><td rowspan="1" colspan="1">-</td><td rowspan="1" colspan="1">52 (17.8%)</td></tr><tr><td rowspan="1" colspan="1">
                      <italic>
                        <tp:taxon-name><tp:taxon-name-part taxon-name-part-type="genus" reg="Diaporthe">D.</tp:taxon-name-part> <tp:taxon-name-part taxon-name-part-type="species" reg="sackstonii">sackstonii</tp:taxon-name-part></tp:taxon-name>
                      </italic>
                    </td><td rowspan="1" colspan="1">7</td><td rowspan="1" colspan="1">-</td><td rowspan="1" colspan="1">-</td><td rowspan="1" colspan="1">-</td><td rowspan="1" colspan="1">-</td><td rowspan="1" colspan="1">-</td><td rowspan="1" colspan="1">-</td><td rowspan="1" colspan="1">7 (2.4%)</td></tr><tr><td rowspan="1" colspan="1">
                      <italic>
                        <tp:taxon-name><tp:taxon-name-part taxon-name-part-type="genus" reg="Diaporthe">D.</tp:taxon-name-part> <tp:taxon-name-part taxon-name-part-type="species" reg="yunnana">yunnana</tp:taxon-name-part></tp:taxon-name>
                      </italic>
                    </td><td rowspan="1" colspan="1">-</td><td rowspan="1" colspan="1">-</td><td rowspan="1" colspan="1">-</td><td rowspan="1" colspan="1">2</td><td rowspan="1" colspan="1">-</td><td rowspan="1" colspan="1">6</td><td rowspan="1" colspan="1">-</td><td rowspan="1" colspan="1">8 (2.7%)</td></tr><tr><td rowspan="1" colspan="1">Total</td><td rowspan="1" colspan="1">103</td><td rowspan="1" colspan="1">18</td><td rowspan="1" colspan="1">30</td><td rowspan="1" colspan="1">35</td><td rowspan="1" colspan="1">48</td><td rowspan="1" colspan="1">58</td><td rowspan="1" colspan="1">0</td><td rowspan="1" colspan="1"/></tr><tr><td rowspan="1" colspan="1">Shannon-Wiener index</td><td rowspan="1" colspan="1">0.75</td><td rowspan="1" colspan="1">0.21</td><td rowspan="1" colspan="1">0.64</td><td rowspan="1" colspan="1">0.43</td><td rowspan="1" colspan="1">0.64</td><td rowspan="1" colspan="1">1.40</td><td rowspan="1" colspan="1">0</td><td rowspan="1" colspan="1"/></tr></tbody></table></table-wrap></tp:treatment-sec><tp:treatment-sec><!--Section generated to contain objects referenced in tp:taxon-treatment.--><supplementary-material xmlns:xlink="http://www.w3.org/1999/xlink" id="S2" position="float" orientation="portrait" xlink:type="simple"><object-id content-type="doi" xlink:type="simple">10.3897/mycokeys.122.158807.suppl2</object-id><object-id content-type="arpha" xlink:type="simple">66C8ED75-836E-5BB6-96C2-3566201A50CC</object-id><label>Supplementary material 2</label><caption><p>Morphological characteristics of <italic><tp:taxon-name><tp:taxon-name-part taxon-name-part-type="genus" reg="Diaporthe">D.</tp:taxon-name-part> <tp:taxon-name-part taxon-name-part-type="species" reg="amygdali">amygdali</tp:taxon-name-part></tp:taxon-name></italic></p></caption><statement content-type="dataType"><label>Data type</label><p>jpg</p></statement><media xlink:href="mycokeys-122-197-s002.jpg" mimetype="image" mime-subtype="jpeg" position="float" orientation="portrait" xlink:type="simple" id="oo_1413892.jpg"><uri content-type="original_file" xlink:type="simple">https://binary.pensoft.net/file/1413892</uri></media><permissions><license xlink:type="simple"><license-p>This dataset is made available under the Open Database License (http://opendatacommons.org/licenses/odbl/1.0/). The Open Database License (ODbL) is a license agreement intended to allow users to freely share, modify, and use this Dataset while maintaining this same freedom for others, provided that the original source and author(s) are credited.</license-p></license></permissions><attrib specific-use="authors">Lili Zhao, Lin Zhang, Yi Ding, Ming Li, Ying Zhang</attrib></supplementary-material><fig id="F4" position="float" orientation="portrait"><object-id xmlns:xlink="http://www.w3.org/1999/xlink" content-type="doi" xlink:type="simple">10.3897/mycokeys.122.158807.figure4</object-id><object-id xmlns:xlink="http://www.w3.org/1999/xlink" content-type="arpha" xlink:type="simple">6BBFABE3-3FB5-55BC-BA4F-2228803A6E87</object-id><label>Figure 4.</label><caption><p>Maximum likelihood (<abbrev xmlns:xlink="http://www.w3.org/1999/xlink" xlink:title="Maximum likelihood" id="ABBRID0EQCAG" xlink:type="simple">ML</abbrev>) tree generated from sequence analysis of the concatenated <abbrev xmlns:xlink="http://www.w3.org/1999/xlink" xlink:title="internal transcribed spacer" id="ABBRID0EUCAG" xlink:type="simple">ITS</abbrev>, <italic><abbrev xmlns:xlink="http://www.w3.org/1999/xlink" xlink:title="calmodulin gene" id="ABBRID0EZCAG" xlink:type="simple">cal</abbrev></italic>, <italic><abbrev xmlns:xlink="http://www.w3.org/1999/xlink" xlink:title="histone H3 gene" id="ABBRID0E5CAG" xlink:type="simple">his3</abbrev></italic>, <italic>tef</italic>1-α, and <italic><abbrev xmlns:xlink="http://www.w3.org/1999/xlink" xlink:title="β-tubulin gene" id="ABBRID0EFDAG" xlink:type="simple">tub2</abbrev></italic> gene dataset of Section Rudis and Psoraleae-pinnatae. RAxML bootstrap support values (<abbrev xmlns:xlink="http://www.w3.org/1999/xlink" xlink:title="Maximum likelihood" id="ABBRID0ESDAG" xlink:type="simple">ML</abbrev> ≥ 50%), Bayesian posterior probability (PP ≥ 0.70), and maximum parsimony bootstrap support values (<abbrev xmlns:xlink="http://www.w3.org/1999/xlink" xlink:title="maximum parsimony" id="ABBRID0EWDAG" xlink:type="simple">MP</abbrev> ≥ 50%) are shown at the nodes (<abbrev xmlns:xlink="http://www.w3.org/1999/xlink" xlink:title="Maximum likelihood" id="ABBRID0E1DAG" xlink:type="simple">ML</abbrev>/PP/<abbrev xmlns:xlink="http://www.w3.org/1999/xlink" xlink:title="maximum parsimony" id="ABBRID0E5DAG" xlink:type="simple">MP</abbrev>).</p></caption><graphic xmlns:xlink="http://www.w3.org/1999/xlink" xlink:href="mycokeys-122-197-g004.jpg" position="float" orientation="portrait" xlink:type="simple" id="oo_1413884.jpg"><uri content-type="original_file" xlink:type="simple">https://binary.pensoft.net/fig/1413884</uri></graphic></fig></tp:treatment-sec><ref-list><ref id="B7"><mixed-citation xmlns:xlink="http://www.w3.org/1999/xlink" xlink:type="simple"><person-group><name name-style="western"><surname>Delacroix</surname><given-names>G</given-names></name></person-group> (<year>1905</year>) <article-title>Sur une maladie des Amendiers en Provence. Bulletin de la Société Mycologique de France.</article-title><volume>21</volume>: <fpage>180</fpage>–<lpage>185</lpage>.</mixed-citation></ref><ref id="B45"><mixed-citation xmlns:xlink="http://www.w3.org/1999/xlink" xlink:type="simple"><person-group><name name-style="western"><surname>Udayanga</surname><given-names>D</given-names></name><name name-style="western"><surname>Liu</surname><given-names>X</given-names></name><name name-style="western"><surname>Crous</surname><given-names>PW</given-names></name><name name-style="western"><surname>McKenzie</surname><given-names>EH</given-names></name><name name-style="western"><surname>Chukeatirote</surname><given-names>E</given-names></name><name name-style="western"><surname>Chukeatirote</surname><given-names>E</given-names></name><name name-style="western"><surname>Hyde</surname><given-names>KD</given-names></name></person-group> (<year>2012</year>) <article-title>A multi-locus phylogenetic evaluation of <tp:taxon-name><tp:taxon-name-part taxon-name-part-type="genus">Diaporthe</tp:taxon-name-part> (<tp:taxon-name-part taxon-name-part-type="subgenus">Phomopsis</tp:taxon-name-part>)</tp:taxon-name>.</article-title><source>Fungal Diversity</source><volume>56</volume>(<issue>1</issue>): <fpage>157</fpage>–<lpage>171</lpage>. <ext-link xlink:href="10.1007/s13225-012-0190-9" ext-link-type="doi" xlink:type="simple">https://doi.org/10.1007/s13225-012-0190-9</ext-link></mixed-citation></ref><ref id="B8"><mixed-citation xmlns:xlink="http://www.w3.org/1999/xlink" xlink:type="simple"><person-group><name name-style="western"><surname>Dissanayake</surname><given-names>AJ</given-names></name><name name-style="western"><surname>Zhu</surname><given-names>JT</given-names></name><name name-style="western"><surname>Chen</surname><given-names>YY</given-names></name><name name-style="western"><surname>Maharachchikumbura</surname><given-names>SSN</given-names></name><name name-style="western"><surname>Hyde</surname><given-names>KD</given-names></name><name name-style="western"><surname>Liu</surname><given-names>JK</given-names></name></person-group> (<year>2024</year>) <article-title>A re-evaluation of <italic><tp:taxon-name><tp:taxon-name-part taxon-name-part-type="genus">Diaporthe</tp:taxon-name-part></tp:taxon-name></italic>: Refining the boundaries of species and species complexes.</article-title><source>Fungal Diversity</source><volume>126</volume>(<issue>1</issue>): <fpage>127</fpage>–<lpage>406</lpage>. <ext-link xlink:href="10.1007/s13225-024-00538-7" ext-link-type="doi" xlink:type="simple">https://doi.org/10.1007/s13225-024-00538-7</ext-link></mixed-citation></ref><ref id="B29"><mixed-citation xmlns:xlink="http://www.w3.org/1999/xlink" xlink:type="simple"><person-group><name name-style="western"><surname>Meng</surname><given-names>L</given-names></name><name name-style="western"><surname>Yu</surname><given-names>C</given-names></name><name name-style="western"><surname>Wang</surname><given-names>C</given-names></name><name name-style="western"><surname>Li</surname><given-names>G</given-names></name></person-group> (<year>2018</year>) First report of <italic><tp:taxon-name><tp:taxon-name-part taxon-name-part-type="genus">Diaporthe</tp:taxon-name-part> <tp:taxon-name-part taxon-name-part-type="species">amygdali</tp:taxon-name-part></tp:taxon-name></italic> causing walnut twig canker in Shandong province of China. Plant Disease 102: 1859. <ext-link xlink:href="10.1094/PDIS-01-18-0192-PDN" ext-link-type="doi" xlink:type="simple">https://doi.org/10.1094/PDIS-01-18-0192-PDN</ext-link></mixed-citation></ref><ref id="B24"><mixed-citation xmlns:xlink="http://www.w3.org/1999/xlink" xlink:type="simple"><person-group><name name-style="western"><surname>López-Moral</surname><given-names>A</given-names></name><name name-style="western"><surname>Lovera</surname><given-names>M</given-names></name><name name-style="western"><surname>Raya</surname><given-names>MD</given-names></name><name name-style="western"><surname>Cortes-Cosano</surname><given-names>N</given-names></name><name name-style="western"><surname>Arquero</surname><given-names>O</given-names></name><name name-style="western"><surname>Trapero</surname><given-names>A</given-names></name><name name-style="western"><surname>Agustí-Brisach</surname><given-names>C</given-names></name></person-group> (<year>2020</year>) <article-title>Etiology of branch dieback and shoot blight of English walnut caused by <tp:taxon-name><tp:taxon-name-part taxon-name-part-type="family">Botryosphaeriaceae</tp:taxon-name-part></tp:taxon-name> and <italic><tp:taxon-name><tp:taxon-name-part taxon-name-part-type="genus">Diaporthe</tp:taxon-name-part></tp:taxon-name></italic> species in southern Spain.</article-title><source>Plant Disease</source><volume>104</volume>(<issue>2</issue>): <fpage>533</fpage>–<lpage>550</lpage>. <ext-link xlink:href="10.1094/PDIS-03-19-0545-RE" ext-link-type="doi" xlink:type="simple">https://doi.org/10.1094/PDIS-03-19-0545-RE</ext-link></mixed-citation></ref></ref-list></tp:taxon-treatment>
