# Supplementary material for: ﻿Diaporthe species (Sordariomycetes, Diaporthales) causing walnut blight and dieback in China
Source: MycoKeys. 2025 Sep 12;122:197–221. doi: 10.3897/mycokeys.122.158807 (PMC12449697; doi:10.3897/mycokeys.122.158807)
Supplement: XML Treatment for Diaporthe eres [file mycokeys.122.158807-treatment3.xml]

<!DOCTYPE tp:taxon-treatment
  PUBLIC "-//TaxonX//DTD Taxonomic Treatment Publishing DTD v0 20100105//EN" "tax-treatment-NSO.dtd">
<tp:taxon-treatment xmlns:tp="http://www.plazi.org/taxpub"><tp:treatment-meta><kwd-group><label>Taxon classification</label><kwd>
                <named-content content-type="kingdom">Fungi</named-content>
              </kwd><kwd>
                <named-content content-type="order">Diaporthales</named-content>
              </kwd><kwd>
                <named-content content-type="family">Diaporthaceae</named-content>
              </kwd></kwd-group><mixed-citation publication-type="journal"><person-group><name><surname>Zhao</surname><given-names>Lili</given-names></name><name><surname>Zhang</surname><given-names>Lin</given-names></name><name><surname>Ding</surname><given-names>Yi</given-names></name><name><surname>Li</surname><given-names>Ming</given-names></name><name><surname>Zhang</surname><given-names>Ying</given-names></name></person-group><article-title>﻿<italic><tp:taxon-name><tp:taxon-name-part taxon-name-part-type="genus" reg="Diaporthe">Diaporthe</tp:taxon-name-part></tp:taxon-name></italic> species (<tp:taxon-name><tp:taxon-name-part taxon-name-part-type="class">Sordariomycetes</tp:taxon-name-part></tp:taxon-name>, <tp:taxon-name><tp:taxon-name-part taxon-name-part-type="order">Diaporthales</tp:taxon-name-part></tp:taxon-name>) causing walnut blight and dieback in China</article-title><source>MycoKeys</source><day>12</day><month>09</month><year>2025</year><volume>122</volume><fpage>197</fpage><lpage>221</lpage><pub-id pub-id-type="doi">10.3897/mycokeys.122.158807</pub-id></mixed-citation></tp:treatment-meta><tp:nomenclature><label>﻿</label><tp:taxon-name><object-id xmlns:xlink="http://www.w3.org/1999/xlink" content-type="arpha" xlink:type="simple">6377FFB3-4738-5675-AAAD-75C22128690B</object-id>
              <tp:taxon-name-part taxon-name-part-type="genus" reg="Diaporthe">Diaporthe</tp:taxon-name-part>
              <tp:taxon-name-part taxon-name-part-type="species" reg="eres">eres</tp:taxon-name-part>
            </tp:taxon-name><tp:taxon-authority>Nitschke, Pyrenomyc. Germ. 2: 245 (1870)</tp:taxon-authority><xref ref-type="supplementary-material" rid="S4">Suppl. material 4</xref></tp:nomenclature><tp:treatment-sec sec-type="material" id="SECID0ELOBG"><title>Specimens examined.</title><p>China • Beijing City, from diseased branches of <italic><tp:taxon-name><tp:taxon-name-part taxon-name-part-type="genus" reg="Juglans">J.</tp:taxon-name-part> <tp:taxon-name-part taxon-name-part-type="species" reg="regia">regia</tp:taxon-name-part></tp:taxon-name></italic>., Y. Zhang, L.L. Zhao and L. Zhang, 14 December 2021 (2021-JF-6, culture CGMCC3.28277; <abbrev xmlns:xlink="http://www.w3.org/1999/xlink" xlink:title="China General Microbiological Culture Collection Center" id="ABBRID0E3OBG" xlink:type="simple">CGMCC</abbrev> 3.28281; 2021-JF-10, culture CGMCC3.28282, CGMCC3.28284). • Shanxi Province, Jiaokou City, from diseased branches of <italic><tp:taxon-name><tp:taxon-name-part taxon-name-part-type="genus" reg="Juglans">J.</tp:taxon-name-part> <tp:taxon-name-part taxon-name-part-type="species" reg="regia">regia</tp:taxon-name-part></tp:taxon-name></italic>, Y. Ding, M. Li and L.L. Zhao, 28 February (JK-4, culture CGMCC3.28276). • Yunnan Province, Kunming City, from diseased branches of <italic><tp:taxon-name><tp:taxon-name-part taxon-name-part-type="genus" reg="Juglans">J.</tp:taxon-name-part> <tp:taxon-name-part taxon-name-part-type="species" reg="regia">regia</tp:taxon-name-part></tp:taxon-name></italic>, Y. Ding, M. Li and L.L. Zhao, 23 February 2024 (YN-23, culture CGMCC3.28290). • Shandong Province, Liaocheng City, from diseased branches of <italic><tp:taxon-name><tp:taxon-name-part taxon-name-part-type="genus" reg="Juglans">J.</tp:taxon-name-part> <tp:taxon-name-part taxon-name-part-type="species" reg="regia">regia</tp:taxon-name-part></tp:taxon-name></italic>, Y. Ding, M. Li and L.L. Zhao, 5 February 2024 (LC-12, culture <abbrev xmlns:xlink="http://www.w3.org/1999/xlink" xlink:title="China General Microbiological Culture Collection Center" id="ABBRID0EBQBG" xlink:type="simple">CGMCC</abbrev> 3.28280). • Hebei Province, Chengde City, from diseased branches of <italic><tp:taxon-name><tp:taxon-name-part taxon-name-part-type="genus" reg="Juglans">J.</tp:taxon-name-part> <tp:taxon-name-part taxon-name-part-type="species" reg="regia">regia</tp:taxon-name-part></tp:taxon-name></italic>, Y. Ding, M. Li and L.L. Zhao, 13 February 2024 (CD-3, culture CGMCC3.28298).</p></tp:treatment-sec><tp:treatment-sec sec-type="notes" id="SECID0EQQBG"><title>Notes.</title><p><italic><tp:taxon-name><tp:taxon-name-part taxon-name-part-type="genus" reg="Diaporthe">Diaporthe</tp:taxon-name-part> <tp:taxon-name-part taxon-name-part-type="species" reg="eres">eres</tp:taxon-name-part></tp:taxon-name></italic> was first described by <xref ref-type="bibr" rid="B30">Nitschke (1870)</xref> and collected from <italic><tp:taxon-name><tp:taxon-name-part taxon-name-part-type="genus" reg="Ulmus">Ulmus</tp:taxon-name-part></tp:taxon-name></italic> sp. in Germany. It has a wide distribution and a broad host range as a pathogen, endophyte, or saprobe, and can cause a variety of plant diseases (<xref ref-type="bibr" rid="B46">Udayanga et al. 2014</xref>). <xref ref-type="bibr" rid="B18">Hilário et al. (2021b)</xref> and <xref ref-type="bibr" rid="B8">Dissanayake et al. (2024)</xref> identified the <italic><tp:taxon-name><tp:taxon-name-part taxon-name-part-type="genus" reg="Diaporthe">D.</tp:taxon-name-part> <tp:taxon-name-part taxon-name-part-type="species" reg="eres">eres</tp:taxon-name-part></tp:taxon-name></italic> complex as a single species, <italic><tp:taxon-name><tp:taxon-name-part taxon-name-part-type="genus" reg="Diaporthe">D.</tp:taxon-name-part> <tp:taxon-name-part taxon-name-part-type="species" reg="eres">eres</tp:taxon-name-part></tp:taxon-name></italic>. Phylogenetically, eight isolates clustered within <italic><tp:taxon-name><tp:taxon-name-part taxon-name-part-type="genus" reg="Diaporthe">D.</tp:taxon-name-part> <tp:taxon-name-part taxon-name-part-type="species" reg="eres">eres</tp:taxon-name-part></tp:taxon-name></italic> (Fig. <xref ref-type="fig" rid="F3">3</xref>). Therefore, these isolates were confirmed to belong to <italic><tp:taxon-name><tp:taxon-name-part taxon-name-part-type="genus" reg="Diaporthe">D.</tp:taxon-name-part> <tp:taxon-name-part taxon-name-part-type="species" reg="eres">eres</tp:taxon-name-part></tp:taxon-name></italic>, based on sequence data and morphology (Table <xref ref-type="table" rid="T1">1</xref>). In this study, more than half of the isolates (189, 67.5%) belong to <italic><tp:taxon-name><tp:taxon-name-part taxon-name-part-type="genus" reg="Diaporthe">D.</tp:taxon-name-part> <tp:taxon-name-part taxon-name-part-type="species" reg="eres">eres</tp:taxon-name-part></tp:taxon-name></italic>, which is nationally distributed in Beijing, Gansu, Hebei, Shandong, Shanxi, and Yunnan, causing walnut branch diseases.</p></tp:treatment-sec><tp:treatment-sec><!--Section generated to contain objects referenced in tp:taxon-treatment.--><supplementary-material xmlns:xlink="http://www.w3.org/1999/xlink" id="S4" position="float" orientation="portrait" xlink:type="simple"><object-id content-type="doi" xlink:type="simple">10.3897/mycokeys.122.158807.suppl4</object-id><object-id content-type="arpha" xlink:type="simple">0D2A7C30-1266-5582-AE3E-3B1F047D68E6</object-id><label>Supplementary material 4</label><caption><p>Morphological characteristics of <italic><tp:taxon-name><tp:taxon-name-part taxon-name-part-type="genus" reg="Diaporthe">D.</tp:taxon-name-part> <tp:taxon-name-part taxon-name-part-type="species" reg="eres">eres</tp:taxon-name-part></tp:taxon-name></italic></p></caption><statement content-type="dataType"><label>Data type</label><p>jpg</p></statement><media xlink:href="mycokeys-122-197-s004.jpg" mimetype="image" mime-subtype="jpeg" position="float" orientation="portrait" xlink:type="simple" id="oo_1413894.jpg"><uri content-type="original_file" xlink:type="simple">https://binary.pensoft.net/file/1413894</uri></media><permissions><license xlink:type="simple"><license-p>This dataset is made available under the Open Database License (http://opendatacommons.org/licenses/odbl/1.0/). The Open Database License (ODbL) is a license agreement intended to allow users to freely share, modify, and use this Dataset while maintaining this same freedom for others, provided that the original source and author(s) are credited.</license-p></license></permissions><attrib specific-use="authors">Lili Zhao, Lin Zhang, Yi Ding, Ming Li, Ying Zhang</attrib></supplementary-material><fig id="F3" position="float" orientation="portrait"><object-id xmlns:xlink="http://www.w3.org/1999/xlink" content-type="doi" xlink:type="simple">10.3897/mycokeys.122.158807.figure3</object-id><object-id xmlns:xlink="http://www.w3.org/1999/xlink" content-type="arpha" xlink:type="simple">CF224837-8338-597B-B160-DFBE62990A95</object-id><label>Figure 3.</label><caption><p>Maximum likelihood (<abbrev xmlns:xlink="http://www.w3.org/1999/xlink" xlink:title="Maximum likelihood" id="ABBRID0EZ4AE" xlink:type="simple">ML</abbrev>) tree generated from sequence analysis of the concatenated <abbrev xmlns:xlink="http://www.w3.org/1999/xlink" xlink:title="internal transcribed spacer" id="ABBRID0E44AE" xlink:type="simple">ITS</abbrev>, <italic><abbrev xmlns:xlink="http://www.w3.org/1999/xlink" xlink:title="calmodulin gene" id="ABBRID0EC5AE" xlink:type="simple">cal</abbrev></italic>, <italic><abbrev xmlns:xlink="http://www.w3.org/1999/xlink" xlink:title="histone H3 gene" id="ABBRID0EH5AE" xlink:type="simple">his3</abbrev></italic>, <italic>tef</italic>1-α, and <italic><abbrev xmlns:xlink="http://www.w3.org/1999/xlink" xlink:title="β-tubulin gene" id="ABBRID0EO5AE" xlink:type="simple">tub2</abbrev></italic> gene dataset of Section Eres. RAxML bootstrap support values (<abbrev xmlns:xlink="http://www.w3.org/1999/xlink" xlink:title="Maximum likelihood" id="ABBRID0ES5AE" xlink:type="simple">ML</abbrev> ≥ 50%), Bayesian posterior probability (PP ≥ 0.70), and maximum parsimony bootstrap support values (<abbrev xmlns:xlink="http://www.w3.org/1999/xlink" xlink:title="maximum parsimony" id="ABBRID0EW5AE" xlink:type="simple">MP</abbrev> ≥ 50%) are shown at the nodes (<abbrev xmlns:xlink="http://www.w3.org/1999/xlink" xlink:title="Maximum likelihood" id="ABBRID0E15AE" xlink:type="simple">ML</abbrev>/PP/<abbrev xmlns:xlink="http://www.w3.org/1999/xlink" xlink:title="maximum parsimony" id="ABBRID0E55AE" xlink:type="simple">MP</abbrev>).</p></caption><graphic xmlns:xlink="http://www.w3.org/1999/xlink" xlink:href="mycokeys-122-197-g003.jpg" position="float" orientation="portrait" xlink:type="simple" id="oo_1413883.jpg"><uri content-type="original_file" xlink:type="simple">https://binary.pensoft.net/fig/1413883</uri></graphic></fig><table-wrap id="T1" position="float" orientation="portrait"><label>Table 1.</label><caption><p>Morphological characteristics of known <italic><tp:taxon-name><tp:taxon-name-part taxon-name-part-type="genus" reg="Diaporthe">Diaporthe</tp:taxon-name-part></tp:taxon-name></italic> species.</p></caption><table id="TID0EOKBI" rules="all"><tbody><tr><th rowspan="1" colspan="1">Species</th><th rowspan="1" colspan="1">Conidiomata</th><th rowspan="1" colspan="1">Conidiophores</th><th rowspan="1" colspan="1">Conidiogenous cells</th><th rowspan="1" colspan="1">Alpha conidia</th><th rowspan="1" colspan="1">Beta conidia</th><th rowspan="1" colspan="1">
                      Gamma conidia
                    </th></tr><tr><td rowspan="1" colspan="1">
                      <italic>
                        <tp:taxon-name><tp:taxon-name-part taxon-name-part-type="genus" reg="Diaporthe">D.</tp:taxon-name-part> <tp:taxon-name-part taxon-name-part-type="species" reg="amygdali">amygdali</tp:taxon-name-part></tp:taxon-name>
                      </italic>
                    </td><td rowspan="1" colspan="1">Pycnidial globose or irregular, solitary or aggregated, wrapped in hyphae embedded colony surface, white to brown.</td><td rowspan="1" colspan="1">hyaline, subcylindrical, densely aggregated, 7.0–18.5 × 1.5–4.0 μm.</td><td rowspan="1" colspan="1">phialidic, hyaline, cylindrical, straight or slightly curved, 1.5–2.5 μm, tapered towards the apex.</td><td rowspan="1" colspan="1">Not observed.</td><td rowspan="1" colspan="1">hyaline, aseptate, filiform, curved, tapering towards end, 23.5–35.0 × 1.0–2.0 μm.</td><td rowspan="1" colspan="1">Not observed.</td></tr><tr><td rowspan="1" colspan="1">
                      <italic>
                        <tp:taxon-name><tp:taxon-name-part taxon-name-part-type="genus" reg="Diaporthe">D.</tp:taxon-name-part> <tp:taxon-name-part taxon-name-part-type="species" reg="citrichinensis">citrichinensis</tp:taxon-name-part></tp:taxon-name>
                      </italic>
                    </td><td rowspan="1" colspan="1">Pycnidial irregular, solitary or aggregated, brown to dark brown</td><td rowspan="1" colspan="1">cylindrical, hyaline, densely aggregated, 6.0–10.5 × 1.0–3.0 μm.</td><td rowspan="1" colspan="1">phialidic, cylindrical, 5.0–11.0 × 1.5–2.5 μm, tapered towards the apex</td><td rowspan="1" colspan="1">aseptate, fusoid with obtuse ends, hyaline, biguttulate 6.0–10.0 × 1.5–3.0 μm.</td><td rowspan="1" colspan="1">filiform, hyaline, aseptate, slightly curved at one end and both ends rounded, 32.0–44.0 × 1.0–2.0 μm.</td><td rowspan="1" colspan="1">Not observed.</td></tr><tr><td rowspan="1" colspan="1">
                      <italic>
                        <tp:taxon-name><tp:taxon-name-part taxon-name-part-type="genus" reg="Diaporthe">D.</tp:taxon-name-part> <tp:taxon-name-part taxon-name-part-type="species" reg="eres">eres</tp:taxon-name-part></tp:taxon-name>
                      </italic>
                    </td><td rowspan="1" colspan="1">Pycnidial solitary or aggregated, with yellowish or white translucent conidial drops exuded from the ostioles.</td><td rowspan="1" colspan="1">hyaline, smooth, unbranched, ampulliform, straight to sinuous, 9.0–16 × 2.0–3.0 μm.</td><td rowspan="1" colspan="1">phialidic, cylindrical, terminal, slightly, 5.0–1.5 μm diam tapering towards the apex</td><td rowspan="1" colspan="1">aseptate, hyaline, smooth, ovate to ellipsoidal, biguttulate, 6.0–9.0 × 2.5–3.0 μm.</td><td rowspan="1" colspan="1">aseptate, hyaline, smooth, fusiform to hooked, 23.0–32.0 × 1.0–2.0 μm.</td><td rowspan="1" colspan="1">Not observed.</td></tr><tr><td rowspan="1" colspan="1">
                      <italic>
                        <tp:taxon-name><tp:taxon-name-part taxon-name-part-type="genus" reg="Diaporthe">D.</tp:taxon-name-part> <tp:taxon-name-part taxon-name-part-type="species" reg="psoraleae-pinnatae">psoraleae-pinnatae</tp:taxon-name-part></tp:taxon-name>
                      </italic>
                    </td><td rowspan="1" colspan="1">Pycnidial irregular shape, solitary or aggregated, white or yellowish translucent conidial drops exuded from the ostioles.</td><td rowspan="1" colspan="1">hyaline, smooth, densely aggregated, ampulliform, 9.5–23.0 × 2–6 μm.</td><td rowspan="1" colspan="1">phialidic, hyaline, terminal, cylindrical, straight or slightly curved, 6.0–19.0 × 1.5–2.5 μm, tapered towards the apex.</td><td rowspan="1" colspan="1">aseptate, fusiform, biguttulate, apex subobtuse, 7.5–10.5 × 2.0–3.0 μm.</td><td rowspan="1" colspan="1">hyaline, aseptate, guttulate, filiform, curved, 32.0–48.0 × 1.0–2.5 μm.</td><td rowspan="1" colspan="1">Not observed.</td></tr><tr><td rowspan="1" colspan="1">
                      <italic>
                        <tp:taxon-name><tp:taxon-name-part taxon-name-part-type="genus" reg="Diaporthe">D.</tp:taxon-name-part> <tp:taxon-name-part taxon-name-part-type="species" reg="rostrata">rostrata</tp:taxon-name-part></tp:taxon-name>
                      </italic>
                    </td><td rowspan="1" colspan="1">Pycnidial solitary or aggregated, wrapped in hyphae embedded on colony surface, with yellowish translucent conidial drops exuded from the ostioles.</td><td rowspan="1" colspan="1">hyaline, smooth, densely aggregated, 12.0–21.0 × 2–4.5 μm.</td><td rowspan="1" colspan="1">Conidiogenous cells phialidic, hyaline, terminal, cylindrical, straight, 5.5–8.5 × 2.0–3.5 μm.</td><td rowspan="1" colspan="1">hyaline, smooth, aseptate, fusiform to oval, biguttulate or multi-guttulate, 7.0–10.0 × 4.0–5.0 μm.</td><td rowspan="1" colspan="1">Not observed.</td><td rowspan="1" colspan="1">hyaline, guttulate, smooth, aseptate, with only one acute end, 10.5–13.0 × 2.5–4.0 µm.</td></tr><tr><td rowspan="1" colspan="1">
                      <italic>
                        <tp:taxon-name><tp:taxon-name-part taxon-name-part-type="genus" reg="Diaporthe">D.</tp:taxon-name-part> <tp:taxon-name-part taxon-name-part-type="species" reg="sackstonii">sackstonii</tp:taxon-name-part></tp:taxon-name>
                      </italic>
                    </td><td rowspan="1" colspan="1">Pycnidial globose, solitary or aggregated, wrapped in hyphae embedded on <abbrev xmlns:xlink="http://www.w3.org/1999/xlink" xlink:title="malt extract agar" id="ABBRID0EYXAG" xlink:type="simple">MEA</abbrev> colony surface, white to brown.</td><td rowspan="1" colspan="1">hyaline, smooth, unbranched, densely aggregated, ampulliform, 12.5–37 × 2.0–4.0 μm.</td><td rowspan="1" colspan="1">Conidiogenous cells phialidic, hyaline, terminal, cylindrical, straight, 7.5–17 × 1.5–2.5 μm, tapered towards the apex.</td><td rowspan="1" colspan="1">hyaline, aseptate, fusiform to oval, obtuse at both ends, 5.5–7.5 × 2.5–3.5 μm.</td><td rowspan="1" colspan="1">hyaline, aseptate, multi-guttulate, filiform, curved, tapering towards both ends, 27.0–39.0 × 1.0–2.5 μm.</td><td rowspan="1" colspan="1">Not observed.</td></tr></tbody></table></table-wrap></tp:treatment-sec><ref-list><ref id="B30"><mixed-citation xmlns:xlink="http://www.w3.org/1999/xlink" xlink:type="simple"><person-group><name name-style="western"><surname>Nitschke</surname><given-names>T</given-names></name></person-group> (<year>1870</year>) <source><tp:taxon-name><tp:taxon-name-part taxon-name-part-type="class">Pyrenomycetes</tp:taxon-name-part></tp:taxon-name> Germanici 2.</source><publisher-name>Eduard Trewendt</publisher-name>, <publisher-loc>Breslau</publisher-loc>, <size units="page">245 pp</size>.</mixed-citation></ref><ref id="B46"><mixed-citation xmlns:xlink="http://www.w3.org/1999/xlink" xlink:type="simple"><person-group><name name-style="western"><surname>Udayanga</surname><given-names>D</given-names></name><name name-style="western"><surname>Castlebury</surname><given-names>LA</given-names></name><name name-style="western"><surname>Rossman</surname><given-names>AY</given-names></name><name name-style="western"><surname>Chukeatirote</surname><given-names>E</given-names></name><name name-style="western"><surname>Hyde</surname><given-names>KD</given-names></name></person-group> (<year>2014</year>) <article-title>Insights into the genus <italic><tp:taxon-name><tp:taxon-name-part taxon-name-part-type="genus">Diaporthe</tp:taxon-name-part></tp:taxon-name></italic>: Phylogenetic species delimitation in the <italic><tp:taxon-name><tp:taxon-name-part taxon-name-part-type="genus">D.</tp:taxon-name-part> <tp:taxon-name-part taxon-name-part-type="species">eres</tp:taxon-name-part></tp:taxon-name></italic> species complex.</article-title><source>Fungal Diversity</source><volume>67</volume>(<issue>1</issue>): <fpage>203</fpage>–<lpage>229</lpage>. <ext-link xlink:href="10.1007/s13225-014-0297-2" ext-link-type="doi" xlink:type="simple">https://doi.org/10.1007/s13225-014-0297-2</ext-link></mixed-citation></ref><ref id="B18"><mixed-citation xmlns:xlink="http://www.w3.org/1999/xlink" xlink:type="simple"><person-group><name name-style="western"><surname>Hilário</surname><given-names>S</given-names></name><name name-style="western"><surname>Gonçalves</surname><given-names>MFM</given-names></name><name name-style="western"><surname>Alves</surname><given-names>A</given-names></name></person-group> (<year>2021b</year>) Using genealogical concordance and coalescent-based species delimitation to assess species boundaries in the <italic><tp:taxon-name><tp:taxon-name-part taxon-name-part-type="genus">Diaporthe</tp:taxon-name-part> <tp:taxon-name-part taxon-name-part-type="species">eres</tp:taxon-name-part></tp:taxon-name></italic> complex. Journal of Fungi 7: 507. <ext-link xlink:href="10.3390/jof7070507" ext-link-type="doi" xlink:type="simple">https://doi.org/10.3390/jof7070507</ext-link></mixed-citation></ref><ref id="B8"><mixed-citation xmlns:xlink="http://www.w3.org/1999/xlink" xlink:type="simple"><person-group><name name-style="western"><surname>Dissanayake</surname><given-names>AJ</given-names></name><name name-style="western"><surname>Zhu</surname><given-names>JT</given-names></name><name name-style="western"><surname>Chen</surname><given-names>YY</given-names></name><name name-style="western"><surname>Maharachchikumbura</surname><given-names>SSN</given-names></name><name name-style="western"><surname>Hyde</surname><given-names>KD</given-names></name><name name-style="western"><surname>Liu</surname><given-names>JK</given-names></name></person-group> (<year>2024</year>) <article-title>A re-evaluation of <italic><tp:taxon-name><tp:taxon-name-part taxon-name-part-type="genus">Diaporthe</tp:taxon-name-part></tp:taxon-name></italic>: Refining the boundaries of species and species complexes.</article-title><source>Fungal Diversity</source><volume>126</volume>(<issue>1</issue>): <fpage>127</fpage>–<lpage>406</lpage>. <ext-link xlink:href="10.1007/s13225-024-00538-7" ext-link-type="doi" xlink:type="simple">https://doi.org/10.1007/s13225-024-00538-7</ext-link></mixed-citation></ref></ref-list></tp:taxon-treatment>
