# Supplementary material for: ﻿Diaporthe species (Sordariomycetes, Diaporthales) causing walnut blight and dieback in China
Source: MycoKeys. 2025 Sep 12;122:197–221. doi: 10.3897/mycokeys.122.158807 (PMC12449697; doi:10.3897/mycokeys.122.158807)
Supplement: XML Treatment for Diaporthe sackstonii [file mycokeys.122.158807-treatment6.xml]

<!DOCTYPE tp:taxon-treatment
  PUBLIC "-//TaxonX//DTD Taxonomic Treatment Publishing DTD v0 20100105//EN" "tax-treatment-NSO.dtd">
<tp:taxon-treatment xmlns:tp="http://www.plazi.org/taxpub"><tp:treatment-meta><kwd-group><label>Taxon classification</label><kwd>
                <named-content content-type="kingdom">Fungi</named-content>
              </kwd><kwd>
                <named-content content-type="order">Diaporthales</named-content>
              </kwd><kwd>
                <named-content content-type="family">Diaporthaceae</named-content>
              </kwd></kwd-group><mixed-citation publication-type="journal"><person-group><name><surname>Zhao</surname><given-names>Lili</given-names></name><name><surname>Zhang</surname><given-names>Lin</given-names></name><name><surname>Ding</surname><given-names>Yi</given-names></name><name><surname>Li</surname><given-names>Ming</given-names></name><name><surname>Zhang</surname><given-names>Ying</given-names></name></person-group><article-title>﻿<italic><tp:taxon-name><tp:taxon-name-part taxon-name-part-type="genus" reg="Diaporthe">Diaporthe</tp:taxon-name-part></tp:taxon-name></italic> species (<tp:taxon-name><tp:taxon-name-part taxon-name-part-type="class">Sordariomycetes</tp:taxon-name-part></tp:taxon-name>, <tp:taxon-name><tp:taxon-name-part taxon-name-part-type="order">Diaporthales</tp:taxon-name-part></tp:taxon-name>) causing walnut blight and dieback in China</article-title><source>MycoKeys</source><day>12</day><month>09</month><year>2025</year><volume>122</volume><fpage>197</fpage><lpage>221</lpage><pub-id pub-id-type="doi">10.3897/mycokeys.122.158807</pub-id></mixed-citation></tp:treatment-meta><tp:nomenclature><label>﻿</label><tp:taxon-name><object-id xmlns:xlink="http://www.w3.org/1999/xlink" content-type="arpha" xlink:type="simple">7486EB78-95E2-56F3-8E5D-47E2A4BAF678</object-id>
              <tp:taxon-name-part taxon-name-part-type="genus" reg="Diaporthe">Diaporthe</tp:taxon-name-part>
              <tp:taxon-name-part taxon-name-part-type="species" reg="sackstonii">sackstonii</tp:taxon-name-part>
            </tp:taxon-name><tp:taxon-authority>R.G. Shivas, S.M. Thomps. &amp; Y.P. Tan, Persoonia 35: 46 (2015)</tp:taxon-authority><xref ref-type="supplementary-material" rid="S7">Suppl. material 7</xref></tp:nomenclature><tp:treatment-sec sec-type="material" id="SECID0E2FAI"><title>Material examined.</title><p>China • Beijing City, Haidian District, JiuFeng forest farm, from branches of <italic><tp:taxon-name><tp:taxon-name-part taxon-name-part-type="genus" reg="Juglans">J.</tp:taxon-name-part> <tp:taxon-name-part taxon-name-part-type="species" reg="regia">regia</tp:taxon-name-part></tp:taxon-name></italic>, M. Li, L.L. Zhao and L. Zhang, 26 August 2022 (2022-JF-34, culture CGMCC3.28287, CGMCC3.28295, CGMCC3.28297).</p></tp:treatment-sec><tp:treatment-sec sec-type="notes" id="SECID0EMGAI"><title>Notes.</title><p><italic><tp:taxon-name><tp:taxon-name-part taxon-name-part-type="genus" reg="Diaporthe">Diaporthe</tp:taxon-name-part> <tp:taxon-name-part taxon-name-part-type="species" reg="sackstonii">sackstonii</tp:taxon-name-part></tp:taxon-name></italic> was first described from <italic><tp:taxon-name><tp:taxon-name-part taxon-name-part-type="genus" reg="Helianthus">Helianthus</tp:taxon-name-part> <tp:taxon-name-part taxon-name-part-type="species" reg="annuus">annuus</tp:taxon-name-part></tp:taxon-name></italic> in Australia (<xref ref-type="bibr" rid="B43">Thompson et al. 2015</xref>). <xref ref-type="bibr" rid="B33">Pereira and Phillips (2024)</xref> treated <italic><tp:taxon-name><tp:taxon-name-part taxon-name-part-type="genus" reg="Diaporthe">D.</tp:taxon-name-part> <tp:taxon-name-part taxon-name-part-type="species" reg="caryae">caryae</tp:taxon-name-part></tp:taxon-name></italic>, <italic><tp:taxon-name><tp:taxon-name-part taxon-name-part-type="genus" reg="Diaporthe">D.</tp:taxon-name-part> <tp:taxon-name-part taxon-name-part-type="species" reg="machili">machili</tp:taxon-name-part></tp:taxon-name></italic>, <italic><tp:taxon-name><tp:taxon-name-part taxon-name-part-type="genus" reg="Diaporthe">D.</tp:taxon-name-part> <tp:taxon-name-part taxon-name-part-type="species" reg="juglandigena">juglandigena</tp:taxon-name-part></tp:taxon-name></italic>, and <italic><tp:taxon-name><tp:taxon-name-part taxon-name-part-type="genus" reg="Diaporthe">D.</tp:taxon-name-part> <tp:taxon-name-part taxon-name-part-type="species" reg="orixae">orixae</tp:taxon-name-part></tp:taxon-name></italic> as the synonyms of <italic><tp:taxon-name><tp:taxon-name-part taxon-name-part-type="genus" reg="Diaporthe">D.</tp:taxon-name-part> <tp:taxon-name-part taxon-name-part-type="species" reg="sackstonii">sackstonii</tp:taxon-name-part></tp:taxon-name></italic>. Phylogenetically, three isolates clustered together with <italic><tp:taxon-name><tp:taxon-name-part taxon-name-part-type="genus" reg="Diaporthe">D.</tp:taxon-name-part> <tp:taxon-name-part taxon-name-part-type="species" reg="sackstonii">sackstonii</tp:taxon-name-part></tp:taxon-name></italic> (Fig. <xref ref-type="fig" rid="F5">5</xref>); the base pair similarity shows 97.5% (466/478) on <italic>his</italic>, 99.2% (506/510) on <abbrev xmlns:xlink="http://www.w3.org/1999/xlink" xlink:title="internal transcribed spacer" id="ABBRID0EYJAI" xlink:type="simple">ITS</abbrev>, 98.1% (370/377) on <italic><abbrev xmlns:xlink="http://www.w3.org/1999/xlink" xlink:title="translation elongation factor 1-α gene" id="ABBRID0E4JAI" xlink:type="simple">tef1-α</abbrev></italic>, and 98.6% (488/495) on <italic><abbrev xmlns:xlink="http://www.w3.org/1999/xlink" xlink:title="β-tubulin gene" id="ABBRID0ECKAI" xlink:type="simple">tub2</abbrev></italic> compared to the ex-type of <italic><tp:taxon-name><tp:taxon-name-part taxon-name-part-type="genus" reg="Diaporthe">D.</tp:taxon-name-part> <tp:taxon-name-part taxon-name-part-type="species" reg="sackstonii">sackstonii</tp:taxon-name-part></tp:taxon-name></italic>. Morphologically, the alpha conidia are similar to <italic><tp:taxon-name><tp:taxon-name-part taxon-name-part-type="genus" reg="Diaporthe">D.</tp:taxon-name-part> <tp:taxon-name-part taxon-name-part-type="species" reg="sackstonii">sackstonii</tp:taxon-name-part></tp:taxon-name></italic> (5–7.5 × 2.5–3.5 vs. 6–7 × 2–2.5) (Table <xref ref-type="table" rid="T1">1</xref>) (<xref ref-type="bibr" rid="B43">Thompson et al. 2015</xref>). In this study, <italic><tp:taxon-name><tp:taxon-name-part taxon-name-part-type="genus" reg="Diaporthe">D.</tp:taxon-name-part> <tp:taxon-name-part taxon-name-part-type="species" reg="sackstonii">sackstonii</tp:taxon-name-part></tp:taxon-name></italic> was collected from the walnut plantation of Beijing. This collection is the first report of <italic><tp:taxon-name><tp:taxon-name-part taxon-name-part-type="genus" reg="Diaporthe">D.</tp:taxon-name-part> <tp:taxon-name-part taxon-name-part-type="species" reg="sackstonii">sackstonii</tp:taxon-name-part></tp:taxon-name></italic> occurring on <italic><tp:taxon-name><tp:taxon-name-part taxon-name-part-type="genus" reg="Juglans">J.</tp:taxon-name-part> <tp:taxon-name-part taxon-name-part-type="species" reg="regia">regia</tp:taxon-name-part></tp:taxon-name></italic>.</p></tp:treatment-sec><tp:treatment-sec><!--Section generated to contain objects referenced in tp:taxon-treatment.--><supplementary-material xmlns:xlink="http://www.w3.org/1999/xlink" id="S7" position="float" orientation="portrait" xlink:type="simple"><object-id content-type="doi" xlink:type="simple">10.3897/mycokeys.122.158807.suppl7</object-id><object-id content-type="arpha" xlink:type="simple">16810769-7417-55F0-9219-F74D48A4FC48</object-id><label>Supplementary material 7</label><caption><p>Morphological characteristics of <italic><tp:taxon-name><tp:taxon-name-part taxon-name-part-type="genus" reg="Diaporthe">D.</tp:taxon-name-part> <tp:taxon-name-part taxon-name-part-type="species" reg="sackstonii">sackstonii</tp:taxon-name-part></tp:taxon-name></italic></p></caption><statement content-type="dataType"><label>Data type</label><p>jpg</p></statement><media xlink:href="mycokeys-122-197-s007.jpg" mimetype="image" mime-subtype="jpeg" position="float" orientation="portrait" xlink:type="simple" id="oo_1413897.jpg"><uri content-type="original_file" xlink:type="simple">https://binary.pensoft.net/file/1413897</uri></media><permissions><license xlink:type="simple"><license-p>This dataset is made available under the Open Database License (http://opendatacommons.org/licenses/odbl/1.0/). The Open Database License (ODbL) is a license agreement intended to allow users to freely share, modify, and use this Dataset while maintaining this same freedom for others, provided that the original source and author(s) are credited.</license-p></license></permissions><attrib specific-use="authors">Lili Zhao, Lin Zhang, Yi Ding, Ming Li, Ying Zhang</attrib></supplementary-material><fig id="F5" position="float" orientation="portrait"><object-id xmlns:xlink="http://www.w3.org/1999/xlink" content-type="doi" xlink:type="simple">10.3897/mycokeys.122.158807.figure5</object-id><object-id xmlns:xlink="http://www.w3.org/1999/xlink" content-type="arpha" xlink:type="simple">9BB562A9-0995-583F-AB7F-2AF077E00AB2</object-id><label>Figure 5.</label><caption><p>Maximum likelihood (<abbrev xmlns:xlink="http://www.w3.org/1999/xlink" xlink:title="Maximum likelihood" id="ABBRID0E2GAG" xlink:type="simple">ML</abbrev>) tree generated from sequence analysis of the concatenated <abbrev xmlns:xlink="http://www.w3.org/1999/xlink" xlink:title="internal transcribed spacer" id="ABBRID0E6GAG" xlink:type="simple">ITS</abbrev>, <italic><abbrev xmlns:xlink="http://www.w3.org/1999/xlink" xlink:title="calmodulin gene" id="ABBRID0EEHAG" xlink:type="simple">cal</abbrev></italic>, <italic><abbrev xmlns:xlink="http://www.w3.org/1999/xlink" xlink:title="histone H3 gene" id="ABBRID0EJHAG" xlink:type="simple">his3</abbrev></italic>, <italic>tef</italic>1-α, and <italic><abbrev xmlns:xlink="http://www.w3.org/1999/xlink" xlink:title="β-tubulin gene" id="ABBRID0EQHAG" xlink:type="simple">tub2</abbrev></italic> gene dataset of Section Sojae. RAxML bootstrap support values (<abbrev xmlns:xlink="http://www.w3.org/1999/xlink" xlink:title="Maximum likelihood" id="ABBRID0EUHAG" xlink:type="simple">ML</abbrev> ≥ 50%), Bayesian posterior probability (PP ≥ 0.70), and maximum parsimony bootstrap support values (<abbrev xmlns:xlink="http://www.w3.org/1999/xlink" xlink:title="maximum parsimony" id="ABBRID0EYHAG" xlink:type="simple">MP</abbrev> ≥ 50%) are shown at the nodes (<abbrev xmlns:xlink="http://www.w3.org/1999/xlink" xlink:title="Maximum likelihood" id="ABBRID0E3HAG" xlink:type="simple">ML</abbrev>/PP/<abbrev xmlns:xlink="http://www.w3.org/1999/xlink" xlink:title="maximum parsimony" id="ABBRID0EAIAG" xlink:type="simple">MP</abbrev>).</p></caption><graphic xmlns:xlink="http://www.w3.org/1999/xlink" xlink:href="mycokeys-122-197-g005.jpg" position="float" orientation="portrait" xlink:type="simple" id="oo_1413885.jpg"><uri content-type="original_file" xlink:type="simple">https://binary.pensoft.net/fig/1413885</uri></graphic></fig><table-wrap id="T1" position="float" orientation="portrait"><label>Table 1.</label><caption><p>Morphological characteristics of known <italic><tp:taxon-name><tp:taxon-name-part taxon-name-part-type="genus" reg="Diaporthe">Diaporthe</tp:taxon-name-part></tp:taxon-name></italic> species.</p></caption><table id="TID0EOKBI" rules="all"><tbody><tr><th rowspan="1" colspan="1">Species</th><th rowspan="1" colspan="1">Conidiomata</th><th rowspan="1" colspan="1">Conidiophores</th><th rowspan="1" colspan="1">Conidiogenous cells</th><th rowspan="1" colspan="1">Alpha conidia</th><th rowspan="1" colspan="1">Beta conidia</th><th rowspan="1" colspan="1">
                      Gamma conidia
                    </th></tr><tr><td rowspan="1" colspan="1">
                      <italic>
                        <tp:taxon-name><tp:taxon-name-part taxon-name-part-type="genus" reg="Diaporthe">D.</tp:taxon-name-part> <tp:taxon-name-part taxon-name-part-type="species" reg="amygdali">amygdali</tp:taxon-name-part></tp:taxon-name>
                      </italic>
                    </td><td rowspan="1" colspan="1">Pycnidial globose or irregular, solitary or aggregated, wrapped in hyphae embedded colony surface, white to brown.</td><td rowspan="1" colspan="1">hyaline, subcylindrical, densely aggregated, 7.0–18.5 × 1.5–4.0 μm.</td><td rowspan="1" colspan="1">phialidic, hyaline, cylindrical, straight or slightly curved, 1.5–2.5 μm, tapered towards the apex.</td><td rowspan="1" colspan="1">Not observed.</td><td rowspan="1" colspan="1">hyaline, aseptate, filiform, curved, tapering towards end, 23.5–35.0 × 1.0–2.0 μm.</td><td rowspan="1" colspan="1">Not observed.</td></tr><tr><td rowspan="1" colspan="1">
                      <italic>
                        <tp:taxon-name><tp:taxon-name-part taxon-name-part-type="genus" reg="Diaporthe">D.</tp:taxon-name-part> <tp:taxon-name-part taxon-name-part-type="species" reg="citrichinensis">citrichinensis</tp:taxon-name-part></tp:taxon-name>
                      </italic>
                    </td><td rowspan="1" colspan="1">Pycnidial irregular, solitary or aggregated, brown to dark brown</td><td rowspan="1" colspan="1">cylindrical, hyaline, densely aggregated, 6.0–10.5 × 1.0–3.0 μm.</td><td rowspan="1" colspan="1">phialidic, cylindrical, 5.0–11.0 × 1.5–2.5 μm, tapered towards the apex</td><td rowspan="1" colspan="1">aseptate, fusoid with obtuse ends, hyaline, biguttulate 6.0–10.0 × 1.5–3.0 μm.</td><td rowspan="1" colspan="1">filiform, hyaline, aseptate, slightly curved at one end and both ends rounded, 32.0–44.0 × 1.0–2.0 μm.</td><td rowspan="1" colspan="1">Not observed.</td></tr><tr><td rowspan="1" colspan="1">
                      <italic>
                        <tp:taxon-name><tp:taxon-name-part taxon-name-part-type="genus" reg="Diaporthe">D.</tp:taxon-name-part> <tp:taxon-name-part taxon-name-part-type="species" reg="eres">eres</tp:taxon-name-part></tp:taxon-name>
                      </italic>
                    </td><td rowspan="1" colspan="1">Pycnidial solitary or aggregated, with yellowish or white translucent conidial drops exuded from the ostioles.</td><td rowspan="1" colspan="1">hyaline, smooth, unbranched, ampulliform, straight to sinuous, 9.0–16 × 2.0–3.0 μm.</td><td rowspan="1" colspan="1">phialidic, cylindrical, terminal, slightly, 5.0–1.5 μm diam tapering towards the apex</td><td rowspan="1" colspan="1">aseptate, hyaline, smooth, ovate to ellipsoidal, biguttulate, 6.0–9.0 × 2.5–3.0 μm.</td><td rowspan="1" colspan="1">aseptate, hyaline, smooth, fusiform to hooked, 23.0–32.0 × 1.0–2.0 μm.</td><td rowspan="1" colspan="1">Not observed.</td></tr><tr><td rowspan="1" colspan="1">
                      <italic>
                        <tp:taxon-name><tp:taxon-name-part taxon-name-part-type="genus" reg="Diaporthe">D.</tp:taxon-name-part> <tp:taxon-name-part taxon-name-part-type="species" reg="psoraleae-pinnatae">psoraleae-pinnatae</tp:taxon-name-part></tp:taxon-name>
                      </italic>
                    </td><td rowspan="1" colspan="1">Pycnidial irregular shape, solitary or aggregated, white or yellowish translucent conidial drops exuded from the ostioles.</td><td rowspan="1" colspan="1">hyaline, smooth, densely aggregated, ampulliform, 9.5–23.0 × 2–6 μm.</td><td rowspan="1" colspan="1">phialidic, hyaline, terminal, cylindrical, straight or slightly curved, 6.0–19.0 × 1.5–2.5 μm, tapered towards the apex.</td><td rowspan="1" colspan="1">aseptate, fusiform, biguttulate, apex subobtuse, 7.5–10.5 × 2.0–3.0 μm.</td><td rowspan="1" colspan="1">hyaline, aseptate, guttulate, filiform, curved, 32.0–48.0 × 1.0–2.5 μm.</td><td rowspan="1" colspan="1">Not observed.</td></tr><tr><td rowspan="1" colspan="1">
                      <italic>
                        <tp:taxon-name><tp:taxon-name-part taxon-name-part-type="genus" reg="Diaporthe">D.</tp:taxon-name-part> <tp:taxon-name-part taxon-name-part-type="species" reg="rostrata">rostrata</tp:taxon-name-part></tp:taxon-name>
                      </italic>
                    </td><td rowspan="1" colspan="1">Pycnidial solitary or aggregated, wrapped in hyphae embedded on colony surface, with yellowish translucent conidial drops exuded from the ostioles.</td><td rowspan="1" colspan="1">hyaline, smooth, densely aggregated, 12.0–21.0 × 2–4.5 μm.</td><td rowspan="1" colspan="1">Conidiogenous cells phialidic, hyaline, terminal, cylindrical, straight, 5.5–8.5 × 2.0–3.5 μm.</td><td rowspan="1" colspan="1">hyaline, smooth, aseptate, fusiform to oval, biguttulate or multi-guttulate, 7.0–10.0 × 4.0–5.0 μm.</td><td rowspan="1" colspan="1">Not observed.</td><td rowspan="1" colspan="1">hyaline, guttulate, smooth, aseptate, with only one acute end, 10.5–13.0 × 2.5–4.0 µm.</td></tr><tr><td rowspan="1" colspan="1">
                      <italic>
                        <tp:taxon-name><tp:taxon-name-part taxon-name-part-type="genus" reg="Diaporthe">D.</tp:taxon-name-part> <tp:taxon-name-part taxon-name-part-type="species" reg="sackstonii">sackstonii</tp:taxon-name-part></tp:taxon-name>
                      </italic>
                    </td><td rowspan="1" colspan="1">Pycnidial globose, solitary or aggregated, wrapped in hyphae embedded on <abbrev xmlns:xlink="http://www.w3.org/1999/xlink" xlink:title="malt extract agar" id="ABBRID0EYXAG" xlink:type="simple">MEA</abbrev> colony surface, white to brown.</td><td rowspan="1" colspan="1">hyaline, smooth, unbranched, densely aggregated, ampulliform, 12.5–37 × 2.0–4.0 μm.</td><td rowspan="1" colspan="1">Conidiogenous cells phialidic, hyaline, terminal, cylindrical, straight, 7.5–17 × 1.5–2.5 μm, tapered towards the apex.</td><td rowspan="1" colspan="1">hyaline, aseptate, fusiform to oval, obtuse at both ends, 5.5–7.5 × 2.5–3.5 μm.</td><td rowspan="1" colspan="1">hyaline, aseptate, multi-guttulate, filiform, curved, tapering towards both ends, 27.0–39.0 × 1.0–2.5 μm.</td><td rowspan="1" colspan="1">Not observed.</td></tr></tbody></table></table-wrap></tp:treatment-sec><ref-list><ref id="B43"><mixed-citation xmlns:xlink="http://www.w3.org/1999/xlink" xlink:type="simple"><person-group><name name-style="western"><surname>Thompson</surname><given-names>SM</given-names></name><name name-style="western"><surname>Tan</surname><given-names>YP</given-names></name><name name-style="western"><surname>Shivas</surname><given-names>RG</given-names></name><name name-style="western"><surname>Neate</surname><given-names>SM</given-names></name><name name-style="western"><surname>Morin</surname><given-names>L</given-names></name><name name-style="western"><surname>Bissett</surname><given-names>A</given-names></name><name name-style="western"><surname>Aitken</surname><given-names>EAB</given-names></name></person-group> (<year>2015</year>) <article-title>Green and brown bridges between weeds and crops reveal novel <italic><tp:taxon-name><tp:taxon-name-part taxon-name-part-type="genus">Diaporthe</tp:taxon-name-part></tp:taxon-name></italic> species in Australia.</article-title><source>Persoonia</source><volume>35</volume>: <fpage>39</fpage>–<lpage>49</lpage>. <ext-link xlink:href="10.3767/003158515X687506" ext-link-type="doi" xlink:type="simple">https://doi.org/10.3767/003158515X687506</ext-link></mixed-citation></ref><ref id="B33"><mixed-citation xmlns:xlink="http://www.w3.org/1999/xlink" xlink:type="simple"><person-group><name name-style="western"><surname>Pereira</surname><given-names>DA</given-names></name><name name-style="western"><surname>Phillips</surname><given-names>AJL</given-names></name></person-group> (<year>2024</year>) <article-title><italic><tp:taxon-name><tp:taxon-name-part taxon-name-part-type="genus">Diaporthe</tp:taxon-name-part></tp:taxon-name></italic> species on palms – integrative taxonomic approach for species boundaries delimitation in the genus <italic><tp:taxon-name><tp:taxon-name-part taxon-name-part-type="genus">Diaporthe</tp:taxon-name-part></tp:taxon-name></italic>, with the description of <italic><tp:taxon-name><tp:taxon-name-part taxon-name-part-type="genus">D.</tp:taxon-name-part> <tp:taxon-name-part taxon-name-part-type="species">pygmaeae</tp:taxon-name-part></tp:taxon-name></italic> sp. nov.</article-title><source>Studies in Mycology</source><volume>109</volume>: <fpage>487</fpage>–<lpage>594</lpage>. <ext-link xlink:href="10.3114/sim.2024.109.08" ext-link-type="doi" xlink:type="simple">https://doi.org/10.3114/sim.2024.109.08</ext-link></mixed-citation></ref></ref-list></tp:taxon-treatment>
