# Supplementary material for: ﻿Diaporthe species (Sordariomycetes, Diaporthales) causing walnut blight and dieback in China
Source: MycoKeys. 2025 Sep 12;122:197–221. doi: 10.3897/mycokeys.122.158807 (PMC12449697; doi:10.3897/mycokeys.122.158807)
Supplement: XML Treatment for Diaporthe yunnana [file mycokeys.122.158807-treatment7.xml]

<!DOCTYPE tp:taxon-treatment
  PUBLIC "-//TaxonX//DTD Taxonomic Treatment Publishing DTD v0 20100105//EN" "tax-treatment-NSO.dtd">
<tp:taxon-treatment xmlns:tp="http://www.plazi.org/taxpub"><tp:treatment-meta><kwd-group><label>Taxon classification</label><kwd>
                <named-content content-type="kingdom">Fungi</named-content>
              </kwd><kwd>
                <named-content content-type="order">Diaporthales</named-content>
              </kwd><kwd>
                <named-content content-type="family">Diaporthaceae</named-content>
              </kwd></kwd-group><mixed-citation publication-type="journal"><person-group><name><surname>Zhao</surname><given-names>Lili</given-names></name><name><surname>Zhang</surname><given-names>Lin</given-names></name><name><surname>Ding</surname><given-names>Yi</given-names></name><name><surname>Li</surname><given-names>Ming</given-names></name><name><surname>Zhang</surname><given-names>Ying</given-names></name></person-group><article-title>﻿<italic><tp:taxon-name><tp:taxon-name-part taxon-name-part-type="genus" reg="Diaporthe">Diaporthe</tp:taxon-name-part></tp:taxon-name></italic> species (<tp:taxon-name><tp:taxon-name-part taxon-name-part-type="class">Sordariomycetes</tp:taxon-name-part></tp:taxon-name>, <tp:taxon-name><tp:taxon-name-part taxon-name-part-type="order">Diaporthales</tp:taxon-name-part></tp:taxon-name>) causing walnut blight and dieback in China</article-title><source>MycoKeys</source><day>12</day><month>09</month><year>2025</year><volume>122</volume><fpage>197</fpage><lpage>221</lpage><pub-id pub-id-type="doi">10.3897/mycokeys.122.158807</pub-id></mixed-citation></tp:treatment-meta><tp:nomenclature><label>﻿</label><tp:taxon-name><object-id xmlns:xlink="http://www.w3.org/1999/xlink" content-type="arpha" xlink:type="simple">8CA9603C-35C6-59B1-BBEC-2F7751FE5BA6</object-id>
              <tp:taxon-name-part taxon-name-part-type="genus" reg="Diaporthe">Diaporthe</tp:taxon-name-part>
              <tp:taxon-name-part taxon-name-part-type="species" reg="yunnana">yunnana</tp:taxon-name-part>
              <object-id xmlns:xlink="http://www.w3.org/1999/xlink" content-type="mycobank" xlink:type="simple">MycoBank No: 854968</object-id>
            </tp:taxon-name><tp:taxon-authority>Y. Zhang ter &amp; L.L. Zhao</tp:taxon-authority><tp:taxon-status xmlns:xlink="http://www.w3.org/1999/xlink" xlink:type="simple">sp. nov.</tp:taxon-status><xref ref-type="fig" rid="F6">Fig. 6</xref></tp:nomenclature><tp:treatment-sec sec-type="etymology" id="SECID0E3NAI"><title>Etymology.</title><p>Named after the place, Yunnan, where the fungus was abundantly found.</p></tp:treatment-sec><tp:treatment-sec sec-type="description" id="SECID0EBOAI"><title>Description.</title><p><bold><italic>Sexual morph</italic></bold>: not observed. <bold><italic>Asexual morph</italic>: <italic>Conidiomata</italic></bold> pycnidial, produced on PDA, globose or irregular, solitary, dark brown to black, 290–810 μm diam. <bold><italic>Conidiophores</italic></bold> hyaline, smooth, densely aggregated, 12–20.5 × 1.5–3 μm; <bold><italic>Conidiogenous cells</italic></bold> phialidic, hyaline, terminal, cylindrical, 5.5–10 × 1.5–2.5 μm diam, tapered towards the apex. <bold><italic>Alpha conidia</italic></bold> hyaline, aseptate, ellipsoid to cylindrical, obtuse at both ends, multi-guttulate, 6–10.5 × 2–3 μm (mean ± SD = 8.5 ± 1.0 × 2.8 ± 0.2 μm, n = 30). <bold><italic>Beta conidia</italic></bold> hyaline, aseptate, filiform, curved, tapering towards both ends, multi-guttulate, 25.5–42 × 1–1.7 μm (mean ± SD = 34.5 ± 3.6 × 1.4 ± 0.2 μm, n = 30). <bold><italic>Gamma conidia</italic></bold> infrequent, hyaline, aseptate, botuliform, tapering towards both ends, multi-guttulate, 12.5–18 × 2–2.5 μm (mean ± SD = 14.0 ± 1.5 × 1.9 ± 0.1 μm, n = 30).</p><fig id="F6" position="float" orientation="portrait"><object-id xmlns:xlink="http://www.w3.org/1999/xlink" content-type="doi" xlink:type="simple">10.3897/mycokeys.122.158807.figure6</object-id><object-id xmlns:xlink="http://www.w3.org/1999/xlink" content-type="arpha" xlink:type="simple">7FEA1E8F-D721-5C83-8DCA-858D591A978C</object-id><label>Figure 6.</label><caption><p>Morphological characteristics of <italic><tp:taxon-name><tp:taxon-name-part taxon-name-part-type="genus" reg="Diaporthe">Diaporthe</tp:taxon-name-part> <tp:taxon-name-part taxon-name-part-type="species" reg="yunnana">yunnana</tp:taxon-name-part></tp:taxon-name></italic>. <bold>A, B.</bold> Colonies and reverse after 7 days on PDA; <bold>C, D.</bold> Colonies and reverse after 7 days on <abbrev xmlns:xlink="http://www.w3.org/1999/xlink" xlink:title="malt extract agar" id="ABBRID0ESQAI" xlink:type="simple">MEA</abbrev>; <bold>E.</bold> Conidiomata; <bold>F, G.</bold> Conidiophores and conidiogenous cells; <bold>H.</bold> Alpha conidia; <bold>I.</bold> Beta conidia; <bold>J, K.</bold> Alpha, beta, and gamma conidia. Scale bars: 500 μm (<bold>E, F</bold>); 10 μm (<bold>G–K</bold>).</p></caption><graphic xmlns:xlink="http://www.w3.org/1999/xlink" xlink:href="mycokeys-122-197-g006.jpg" position="float" orientation="portrait" xlink:type="simple" id="oo_1413886.jpg"><uri content-type="original_file" xlink:type="simple">https://binary.pensoft.net/fig/1413886</uri></graphic></fig></tp:treatment-sec><tp:treatment-sec sec-type="description" id="SECID0EESAI"><title>Culture characteristics.</title><p>On PDA, colony at first flat with white felty mycelium, becoming brown in the center, flourishing at center of colony, reverse white to brown. On <abbrev xmlns:xlink="http://www.w3.org/1999/xlink" xlink:title="malt extract agar" id="ABBRID0EKSAI" xlink:type="simple">MEA</abbrev>, white on surface, reverse white to dark brown. Colonies cover the Petri dish diameter on PDA and reach 57 mm in diameter on <abbrev xmlns:xlink="http://www.w3.org/1999/xlink" xlink:title="malt extract agar" id="ABBRID0EOSAI" xlink:type="simple">MEA</abbrev>.</p></tp:treatment-sec><tp:treatment-sec sec-type="material" id="SECID0ESSAI"><title>Material examined.</title><p>China • Yunnan Province, Kunming City, from diseased branches of <italic><tp:taxon-name><tp:taxon-name-part taxon-name-part-type="genus" reg="Juglans">J.</tp:taxon-name-part> <tp:taxon-name-part taxon-name-part-type="species" reg="regia">regia</tp:taxon-name-part></tp:taxon-name></italic>, Y. Ding, M. Li and L.L. Zhao, 23 February 2024 (holotype YN-12, ex-type culture CGMCC3.27754; other culture CGMCC3.27756).</p></tp:treatment-sec><tp:treatment-sec sec-type="notes" id="SECID0EDTAI"><title>Notes.</title><p>Multi-locus phylogenetic analysis indicated that <italic><tp:taxon-name><tp:taxon-name-part taxon-name-part-type="genus" reg="Diaporthe">Diaporthe</tp:taxon-name-part> <tp:taxon-name-part taxon-name-part-type="species" reg="yunnana">yunnana</tp:taxon-name-part></tp:taxon-name></italic> formed a moderately supported subclade with <italic><tp:taxon-name><tp:taxon-name-part taxon-name-part-type="genus" reg="Diaporthe">D.</tp:taxon-name-part> <tp:taxon-name-part taxon-name-part-type="species" reg="gammata">gammata</tp:taxon-name-part></tp:taxon-name></italic> (77%/0.79/74%) (Fig. <xref ref-type="fig" rid="F2">2</xref>). Morphologically, <italic><tp:taxon-name><tp:taxon-name-part taxon-name-part-type="genus" reg="Diaporthe">D.</tp:taxon-name-part> <tp:taxon-name-part taxon-name-part-type="species" reg="yunnana">yunnana</tp:taxon-name-part></tp:taxon-name></italic> can be readily distinguishable from <italic><tp:taxon-name><tp:taxon-name-part taxon-name-part-type="genus" reg="Diaporthe">D.</tp:taxon-name-part> <tp:taxon-name-part taxon-name-part-type="species" reg="gammata">gammata</tp:taxon-name-part></tp:taxon-name></italic> by its shorter beta conidia (25.5–42 × 1–1.7 vs. 29–48.5 × 1–2 μm) and smaller-size gamma conidia (12.4–18.2 × 1.8–2.3 vs. 16–31.5 × 1.5–4 μm) (<xref ref-type="bibr" rid="B50">Xiao et al. 2023</xref>). Based on nucleotide base comparison, <italic><tp:taxon-name><tp:taxon-name-part taxon-name-part-type="genus" reg="Diaporthe">D.</tp:taxon-name-part> <tp:taxon-name-part taxon-name-part-type="species" reg="yunnana">yunnana</tp:taxon-name-part></tp:taxon-name></italic> can be distinguished from <italic><tp:taxon-name><tp:taxon-name-part taxon-name-part-type="genus" reg="Diaporthe">D.</tp:taxon-name-part> <tp:taxon-name-part taxon-name-part-type="species" reg="gammata">gammata</tp:taxon-name-part></tp:taxon-name></italic> by base differences as follows: 13/548 bp for <abbrev xmlns:xlink="http://www.w3.org/1999/xlink" xlink:title="internal transcribed spacer" id="ABBRID0EFWAI" xlink:type="simple">ITS</abbrev> (2.37%), 18/440 bp for <italic><abbrev xmlns:xlink="http://www.w3.org/1999/xlink" xlink:title="histone H3 gene" id="ABBRID0EKWAI" xlink:type="simple">his3</abbrev></italic> (4.08%), 23/360 bp for <italic><abbrev xmlns:xlink="http://www.w3.org/1999/xlink" xlink:title="translation elongation factor 1-α gene" id="ABBRID0EPWAI" xlink:type="simple">tef1-α</abbrev></italic> (6.39%), and 8/486 bp for <italic><abbrev xmlns:xlink="http://www.w3.org/1999/xlink" xlink:title="β-tubulin gene" id="ABBRID0EUWAI" xlink:type="simple">tub2</abbrev></italic> (1.65%) (<xref ref-type="bibr" rid="B50">Xiao et al. 2023</xref>).</p></tp:treatment-sec><tp:treatment-sec><!--Section generated to contain objects referenced in tp:taxon-treatment.--><fig id="F2" position="float" orientation="portrait"><object-id xmlns:xlink="http://www.w3.org/1999/xlink" content-type="doi" xlink:type="simple">10.3897/mycokeys.122.158807.figure2</object-id><object-id xmlns:xlink="http://www.w3.org/1999/xlink" content-type="arpha" xlink:type="simple">337051B3-49AD-5E58-AB05-DF2DE1EDF472</object-id><label>Figure 2.</label><caption><p>Maximum likelihood (<abbrev xmlns:xlink="http://www.w3.org/1999/xlink" xlink:title="Maximum likelihood" id="ABBRID0EMZAE" xlink:type="simple">ML</abbrev>) tree generated from sequence analysis of the concatenated <abbrev xmlns:xlink="http://www.w3.org/1999/xlink" xlink:title="internal transcribed spacer" id="ABBRID0EQZAE" xlink:type="simple">ITS</abbrev>, <italic><abbrev xmlns:xlink="http://www.w3.org/1999/xlink" xlink:title="calmodulin gene" id="ABBRID0EVZAE" xlink:type="simple">cal</abbrev></italic>, <italic><abbrev xmlns:xlink="http://www.w3.org/1999/xlink" xlink:title="histone H3 gene" id="ABBRID0E1ZAE" xlink:type="simple">his3</abbrev></italic>, <italic>tef</italic>1-α, and <italic><abbrev xmlns:xlink="http://www.w3.org/1999/xlink" xlink:title="β-tubulin gene" id="ABBRID0EB1AE" xlink:type="simple">tub2</abbrev></italic> gene dataset of Section Betulicola. RAxML bootstrap support values (<abbrev xmlns:xlink="http://www.w3.org/1999/xlink" xlink:title="Maximum likelihood" id="ABBRID0EF1AE" xlink:type="simple">ML</abbrev> ≥ 50%), Bayesian posterior probability (PP ≥ 0.70), and maximum parsimony bootstrap support values (<abbrev xmlns:xlink="http://www.w3.org/1999/xlink" xlink:title="maximum parsimony" id="ABBRID0EJ1AE" xlink:type="simple">MP</abbrev> ≥ 50%) are shown at the nodes (<abbrev xmlns:xlink="http://www.w3.org/1999/xlink" xlink:title="Maximum likelihood" id="ABBRID0EN1AE" xlink:type="simple">ML</abbrev>/PP/<abbrev xmlns:xlink="http://www.w3.org/1999/xlink" xlink:title="maximum parsimony" id="ABBRID0ER1AE" xlink:type="simple">MP</abbrev>).</p></caption><graphic xmlns:xlink="http://www.w3.org/1999/xlink" xlink:href="mycokeys-122-197-g002.jpg" position="float" orientation="portrait" xlink:type="simple" id="oo_1413882.jpg"><uri content-type="original_file" xlink:type="simple">https://binary.pensoft.net/fig/1413882</uri></graphic></fig></tp:treatment-sec><ref-list><ref id="B50"><mixed-citation xmlns:xlink="http://www.w3.org/1999/xlink" xlink:type="simple"><person-group><name name-style="western"><surname>Xiao</surname><given-names>XE</given-names></name><name name-style="western"><surname>Liu</surname><given-names>YD</given-names></name><name name-style="western"><surname>Zheng</surname><given-names>F</given-names></name><name name-style="western"><surname>Xiong</surname><given-names>T</given-names></name><name name-style="western"><surname>Zeng</surname><given-names>YT</given-names></name><name name-style="western"><surname>Wang</surname><given-names>W</given-names></name><name name-style="western"><surname>Zeng</surname><given-names>XL</given-names></name><name name-style="western"><surname>Wu</surname><given-names>Q</given-names></name><name name-style="western"><surname>Xu</surname><given-names>JP</given-names></name><name name-style="western"><surname>Crous</surname><given-names>PW</given-names></name><name name-style="western"><surname>Jiao</surname><given-names>C</given-names></name><name name-style="western"><surname>Li</surname><given-names>HY</given-names></name></person-group> (<year>2023</year>) <article-title>High species diversity in <italic><tp:taxon-name><tp:taxon-name-part taxon-name-part-type="genus">Diaporthe</tp:taxon-name-part></tp:taxon-name></italic> associated with citrus diseases in China.</article-title><source>Persoonia</source><volume>51</volume>: <fpage>229</fpage>–<lpage>256</lpage>. <ext-link xlink:href="10.3767/persoonia.2023.51.06" ext-link-type="doi" xlink:type="simple">https://doi.org/10.3767/persoonia.2023.51.06</ext-link></mixed-citation></ref></ref-list></tp:taxon-treatment>
