# Supplementary material for: ﻿Diaporthe species (Sordariomycetes, Diaporthales) causing walnut blight and dieback in China
Source: MycoKeys. 2025 Sep 12;122:197–221. doi: 10.3897/mycokeys.122.158807 (PMC12449697; doi:10.3897/mycokeys.122.158807)
Supplement: Supplementary material 1 — GenBank accession numbers of isolates included in this study [file mycokeys-122-197-s001.xlsx]

## Sheet: Sheet1
D. absenteum	LC 3924T	Camellia sinensis	China	KP267897	NA	KP293547	KP267971	KP293477
D. acaciarum	CBS 138862	Acacia tortilis	Tanzania	KP004460	N/A	KP004504	N/A	KP004509
D. gardeniae	CBS 288.56	Gardenia jasminoides	Italy	KC343113	KC343355	KC343597	KC343839	KC344081
D. acaciigena	CBS 129521 T	Acacia retinodes	Australia	KC343005	KC343247	KC343489	KC343731	KC343973
D. amaranthophila	MAFF 246900	Amaranthus tricolor	Japan	LC459575	LC459583	LC459581	LC459577	LC459579
D. amaranthophila (syn. D. sinensis)	ZJUP0033-4	Amaranthus sp.	China	MK637451	N/A	MK660451	MK660449	MK660447
D. ambigua	CBS 114015	Pyrus communis	South Africa	KC343010	KC343252	KC343494	KC343736	KC343978
D. ampelina	CBS 114016T	Vitis vinifera	France	AF230751	AY745026	N/A	AY745056	JX275452
D. amygdali	CBS 126679	Prunus dulcis	Portuga	KC343022	KC343264	KC343506	KC343748	KC343990
D. amygdali	CBS 115620	Prunus persica.	USA	KC343020	KC343262	KC343504	KC343746	KC343988
D. amygdali	CGMCC3.27752	Juglans regia	China	PQ466765	PQ460749	PQ460763	PQ460747	PQ460776
D. amygdali	CGMCC3.28500	Juglans regia	China	PQ466766	PQ460750	PQ460764	PQ460748	PQ460777
D. amygdali (syn. D. chongqingensis)	CGMCC 3.19603 T	Pyrus pyrifolia	China	MK626916	MK691209	MK726257	MK654866	MK691321
D. amygdali (syn. D. chongqingensis)	PSCG 436	Pyrus pyrifolia	China	MK626917	MK691208	MK726256	MK654867	MK691322
D. amygdali (syn. D. fusicola)	CGMCC 3.17087 T	Lithocarpus glabra	China	KF576281	KF576233	N/A	KF576256	KF576305
D. amygdali (syn. D. fusicola)	GH3	Unknown	China	MT499213	MT506476	MT506475	MT506473	MT506474
D. amygdali (syn. D. garethjonesii)	MFLUCC 12-0542a T	Unidentified dead leaf	Thailand	KT459423	KT459470	N/A	KT459457	KT459441
D. amygdali (syn. D. kadsurae)	CFCC 52587	Kadsura longipedunculata	China	MH121522	MH121440	MH121480	MH121564	MH121601
D. amygdali (syn. D. kadsurae)	CFCC 52586 T	Kadsura longipedunculata	China	MH121521	MH121439	MH121479	MH121563	MH121600
D. amygdali (syn. D. ovoidea)	CGMCC 3.17092 T	Lithocarpus glabra	China	KF576264	KF576222	N/A	KF576239	KF576288
D. amygdali (syn. D. ovoidea)	CGMCC 3.17093	Lithocarpus glaber	China	KF576265	KF576223	N/A	KF576240	KF576289
D. amygdali (syn. D. sterilis)	CBS 136969 T	Vaccinium corymbosum	Italy	KJ160579	KJ160548	MF418350	KJ160611	KJ160528
D. amygdali (syn. D. sterilis)	MFLUCC 17-1011	Cytisus sp.	Italy	KY964211	KY964126	N/A	KY964167	KY964095
D. amygdali (syn. D. ternstroemia)	CGMCC 3.15183 T	Ternstroemia gymnanthera	China	NR_147523	N/A	N/A	KC153089	N/A
D. amygdali (syn. D. ternstroemia)	CGMCC 3.15184	Ternstroemia gymnanthera	China	KC153099	N/A	N/A	KC153090	N/A
D. angelicae	CBS 111592	Heracleum sphondylium	Austria	KC343027	KC343269	KC343511	KC343753	KC343995
D. apiculatum	CFCC 53068	Rhus chinensis	China	MK432651	MK442973	MK442998	MK578127	MK578054
D. arctii	DP0482T	Arctium lappa	Austria	KJ590736	KJ612133	KJ659218	KJ590776	KJ610891
D. batatas	CBS 122.21	Ipomoea batatas	USA	KC343040	KC343282	KC343524	KC343766	KC344008
D. beilharziae	BRIP 54792	Indigofera australis	Australia	JX862529	N/A	N/A	JX862535	KF170921
D. betulicola	CFCC 51128T	Betula albosinensis	China	KX024653	KX024659	KX024661	KX024655	KX024657
D. biguttulata	ZJUD47	Citrus limon	China	KJ490582	N/A	KJ490524	KJ490461	KJ490403
D. bohemiae	CBS 143347T	Vitis vinifera	Czech Republic	MG281015	MG281710	MG281361	MG281536	MG281188
D. brasiliensis	CBS 133183	Aspidosperma sp.	Brazil	KC343042	KC343284	KC343526	KC343768	KC344010
D. caatingaensis	CBS 141542	Tacinga inamoena	Brazil	KY085927	N/A	KY115605	KY115603	KY115600
D. carpini	CBS 114437	Carpinus betulus	Sweden	KC343044	KC343286	KC343528	KC343770	KC344012
D. charlesworthii	BRIP 54884mT	Rapistrum rugostrum	Australia	KJ197288	NA	NA	KJ197250	KJ197268
D. chiangraiensis	MFLUCC 17-1669	Bauhinia sp.	Thailand	MF190119	N/A	N/A	MF377598	N/A
D. cichorii	MFLUCC 17-1023	Cichorium intybus	Italy	KY964220	KY964133	N/A	KY964176	KY964104
D. cinnamomi	CFCC 52569	Cinnamomum sp.	China	MH121504	N/A	MH121464	MH121546	MH121586
D. citri	AR3405	Citrus sp.	USA	KC843311	KC843157	KJ420881	KC843071	KC843187
D. citriasiana	CGMCC 3.15224	Citrus unshiu	China	JQ954645	KC357491	KJ490515	JQ954663	KC357459
D. citrichinensis	CGMCC 3.15225	Citrus sp.	China	JQ954648	KC357494	NA	JQ954666	NA
D. citrichinensis	CGMCC3.27759	Juglans regia	China	PQ459409	PQ460761	PQ460772	PQ469136	PQ460788
D. citrichinensis	CGMCC3.27753	Juglans regia	China	PQ459410	PQ460762	PQ460773	PQ469137	PQ460789
D. citrichinensis (syn. D. fraxinicola)	CFCC 52582T	Fraxinus chinensis	China	MH121517	MH121435	NA	MH121559	NA
D. citrichinensis (syn. D. tibetensis)	CFCC 52000	Juglandis regia	China	MF279844	MF279889	MF279829	MF279859	MF279874
D. citrichinensis (syn. D. tibetensis)	CFCC 51999T	Juglandis regia	China	MF279843	MF279888	MF279828	MF279858	MF279873
D. citrichinensis (syn.D. ukurunduensis)	CFCC 52592T	Acer ukurunduense	China	MH121527	MH121445	MH121485	MH121569	NA
D. clematidina	MFLU 17–1466.	Clematis subumbellata	Thailand	MT310657	MT394624	NA	MT394669	MT394623
D. collariana	MFLU 17-2770T=MFLUCC 17-2636	Magnolia champaca	Thailand	MG806115	MG783042	NA	MG783040	MG783041
D. collariana (syn. D. litchii)	SAUCC194.77T	Heliconia metallica	China	MT822605	MT855684	MT855573	MT855917	MT855802
D. conica	CFCC 52571T	Alangium chinense	China	MH121506	MH121428	MH121466	MH121548	MH121588
D. convolvuli	CBS 124654	Convolvulus arvensis	Turkey	KC343054	KC343296	KC343538	KC343780	KC344022
D. corylina	CBS 121124	Corylus sp.	China	KC343004	KC343246	KC343488	KC343730	KC343972
D. cucurbitae	DAOM 42078	Cucumis sp.	Canada	KM453210	N/A	KM453212	KM453211	KP118848
D. cuppatea	CBS 117499	Aspalathus linearis	South Africa	KC343057	KC343299	KC343541	KC343783	KC344025
D. cyatheae	YMJ 1364	Cyathea lepifera	Taiwan	JX570889	KC465410	N/A	KC465406	KC465403
D. decorticans	CBS 114649	Alnus glutinosa	Sweden	KC343170	KC343412	KC343654	KC343896	KC344138
D. decorticans	CBS 114200	Prunus padus	Sweden	KC343169	KC343411	KC343653	KC343895	KC344137
D. detrusa	CBS 109770	Berberis vulgaris	Austria	KC343061	KC343303	KC343545	KC343787	KC344029
D. detrusa	CBS 114652	Berberis vulgaris	Sweden	KC343062	KC343304	KC343546	KC343788	KC344030
D. discoidispora	ZJUD89	Citrus unshiu	China	KJ490624	N/A	KJ490566	KJ490503	KJ490445
D. eres	CPC 29331	Vitis vinifera	France	MG281034	MG281731	MG281382	MG281555	MG281207
D. eres	CBS 143344	Vitis vinifera	Czech Republic	MG281020	MG281715	MG281366	MG281541	MG281193
D. eres	CAA756	Banksia sp.	Portugal	MW040531	MW091319	MW052384	MW052385	MW091320
D. eres	CAA1001	Quercus suber	Portugal	MT237172	MT309449	MT309441	MT309432	MT309458
D. eres	CGMCC3.28276	Juglans regia	China	PQ459394	PQ460725	PQ460733	PQ460714	PQ460739
D. eres	CGMCC3.28277	Juglans regia	China	PQ459395	PQ460726	PQ460734	PQ460715	PQ460740
D. eres	CGMCC3.28280	Juglans regia	China	PQ459396	PQ460727	PQ460735	PQ460716	PQ460741
D. eres	CGMCC3.28281	Juglans regia	China	PQ459397	PQ460728	PQ460736	PQ460717	PQ460742
D. eres	CGMCC3.28282	Juglans regia	China	PQ459398	PQ460729	PQ460737	PQ460718	PQ460743
D. eres	CGMCC3.28284	Juglans regia	China	PQ459399	PQ460730	PQ460738	PQ460719	PQ460744
D. eres	CGMCC3.28290	Juglans regia	China	PQ459400	PQ460731	NA	PQ460720	PQ460745
D. eres	CGMCC3.28298	Juglans regia	China	PQ459401	PQ460732	NA	PQ460721	PQ460746
D. eres (syn. D. alnea)	CBS 146.46	Alnus sp.	The Netherlands	KC343008	KC343250	KC343492	KC343734	KC343976
D. eres (syn. D. alnea)	CBS 159.47	Alnus sp.	The Netherlands	KC343009	KC343251	KC343493	KC343735	KC343977
D. eres (syn. D. biguttusis)	CGMCC 3.17081	Lithocarpus glabra	China
D. eres (syn. D. camptothecicola)	CFCC 51632	Camptotheca acuminata	China	KY203726	KY228877	KY228881	KY228887	KY228893
D. eres (syn. D. camptothecicola)	CFCC 51633	Camptotheca acuminata	China	KY203727	KY228878	KY228882	KY228888	KY228894
D. eres (syn. D. castaneae-mollissimae)	DNP128	Vaccinium corymbosum	China	KC763096	KJ435040	KJ420852	KJ210561	KJ420801
D. eres (syn. D. celastrina)	CBS 139.27T	Celastrus sp.	USA	KC343047	KC343289	KC343531	KC343773	KC344015
D. eres (syn. D. celeris)	CBS 143349	Vitis vinifera	UK	MG281017	MG281712	MG281363	MG281538	MG281190
D. eres (syn. D. celeris)	CBS 143350	Vitis vinifera	UK	MG281018	MG281713	MG281364	MG281539	MG281191
D. eres (syn. D. cf. nobilis)	CBS 124030	Malus pumila	New Zealand	KC343149	KC343391	KC343633	KC343875	KC344117
D. eres (syn. D. cf. nobilis)	CBS 134470	Castanea sativa	Australia	KC343146	KC343388	KC343630	KC343872	KC344114
D. eres (syn. D. cf. nobilis)	CBS 587.79	Pinus pentaphylla	Japan	KC343153	KC343395	KC343637	KC343879	KC344121
D. eres (syn. D. cotoneastri)	CBS 439.82	Cotoneaster sp.	UK	KC343090	KC343332	KC343574	KC343816	KC344058
D. eres (syn. D. ellipicola)	CGMCC 3.17084	Lithocarpus glabra	China	KF576270	NA	NA	KF576245	KF576291
D. eres (syn. D. fukushii)	CBS 116953	Pyrus pyrifolia	New Zealand	KC343147	KC343389	KC343631	KC343873	KC344115
D. eres (syn. D. fukushii)	CBS 116954	Pyrus pyrifolia	Japan	JQ807469	KJ435023	KJ420868	JQ807418	KJ420819
D. eres (syn. D. helicis)	CBS 138596	Hedera helix	France	KJ210538	KJ435043	KJ420875	KJ210559	KJ420828
D. eres (syn. D. helicis)	AR5211	Hedera helix	France	KJ210538	KJ435043	KJ420875	KJ210559	KJ420828
D. eres (syn. D. longicicola)	CGMCC 3.17089	Lithocarpus glabra	China	KF576267	NA	NA	KF576242	KF576291
D. eres (syn. D. longicicola)	CGMCC 3.17090	Lithocarpus glabra	China	KF576268	NA	NA	KF576243	KF576292
D. eres (syn. D. mahothocarpus)	CGMCC 3.15181	Lithocarpus glabra	China	KC153096	NA	NA	KC153087	KF576312
D. eres (syn. D. maritima)	DAOM 695742T	Picea ruben	Canada	KU552025	NA	NA	KU552023	NA
D. eres (syn. D. momicola)	MFLUCC 16-0113	Prunus persica	China	KU557563	KU557611	NA	KU557631	KU557587
D. eres (syn. D. momicola)	MFLUCC 16-0114	Prunus persica	China	KU557564	KU557612	NA	KU557632	KU557588
D. eres (syn. D. neilliae)	CBS 144.27	Sapiraea sp.	USA	KC343144	KC343386	KC343628	KC343870	KC344112
D. eres (syn. D. phragmitis)	CBS 138897	Phragmites australis	China	KP004445	NA	KP004503		KP004507
D. eres (syn. D. pulla)	CBS 338.89	Hedera helix	Yugoslavia	KC343152	KC343394	KC343636	KC343878	KC344120
D. eres (syn. D. rosicola)	MFLU 17-0646	Rosa sp.	UK	MG828895	MG829274	NA	MG829270	MG843877
D. eres (syn. D. vacuae)	CAA829	Vaccinium corymbosum	Portuga	MK792306	MK883832	MK871446	MK828077	MK837928
D. eres (syn. D. vacuae)	MUM 19.31	Vaccinium corymbosum	Portuga	MK792309	MK883834	MK871449	MK828080	MK837931
D. fibrosa	CBS 109751	Rhamnus cathartica	Austria	KC343099	KC343341	KC343583	KC343825	KC344067
D. fibrosa	CBS 113830	Rhamnus cathartica	Sweden	KC343100	KC343342	KC343584	KC343826	KC344068
D. foliicola	CFCC 55349	Acer palmatum	China	MZ560720	MZ577307	MZ577298	MZ577280	MZ577289
D. foliicola	CFCC 55350	Acer palmatum	China	MZ560719	MZ577306	MZ577297	MZ577279	MZ577288
D. gammata	ZJUE 0318	Citrus reticulata	China	OR160316	OR178783	OR178799	OR178815	OR178831
D. gammata	ZJUE 0319	Citrus reticulata	China	OR160317	OR178784	OR178800	OR178816	OR178832
D. ganjae	CBS 180.91	Cannabis sativa	USA	KC343112	KC343354	N/A	KC343838	KC344080
D. ganjae (syn. D. compacta)	CGMCC 3.17536	Camellia sinensis	China	KP267854	N/A	KP293508	KP267928	KP293434
D. ganjae (syn. D. manihotia)	CBS 505.76	Manihot utilissima	Rwanda	KC343138	KC343380	KC343622	KC343864	KC344106
D. ganjae (syn. D. sambucusii)	CFCC 51986	Sambucus williamsii	China	KY852495	KY852499	KY852503	KY852507	KY852511
D. goulteri	BRIP 55657a	Helianthus annuus	Australia	KJ197290	N/A	N/A	KJ197252	KJ197270
D. grandiflori	SAUCC194.84T	Heterostemma grandiflorum	China	MT822612	MT855691	MT855580	MT855924	MT855809
D. gulyae	BRIP 54025	Helianthus annuus	Australia	JF431299	N/A	N/A	JN645803	KJ197271
D. helianthi	CBS 592.81	Helianthus annuus	Serbia	KC343115	KC343357	KC343599	KC343841	KC344083
D. heterophyllae	CPC 26215	Acacia heterophylla	France	MG600222	MG600218	MG600220	MG600224	MG600226
D. hispaniae	CBS 143351T	Vitis vinifera	Spain	MG281123	MG281820	MG281471	MG281644	MG281296
D. hordei	CBS 481.92	Hordeum vulgare	Norway	KC343120	KC343362	KC343604	KC343846	KC344088
D. hungariae	CBS 143353T	Vitis vinifera	Hungary	MG281126	MG281823	MG281474	MG281647	MG281299
D. impulsa	CBS 114434	Sorbus aucuparia	Sweden	KC343121	KC343363	KC343605	KC343847	KC344089
D. impulsa	CBS 141.27	Sorbus americana	Sweden	KC343122	KC343364	KC343606	KC343848	KC344090
D. infertilis	CBS 230.52	Citrus sinensis	Suriname	KC343052	KC343294	KC343536	KC343778	KC344020
D. leucospermi	CBS111980	Leucospermum sp.	Australia	JN712460	KY435663	KY435653	KY435632	KY435673
D. leucospermi (syn. D. infecunda)	CBS 133812	Schinus sp.	Brazil	KC343126	KC343368	KC343610	KC343852	KC344094
D. leucospermi (syn. D. pyracanthae )	CBS 142384	Pyracantha coccinea	Portugal	KY435635	KY435656	KY435646	KY435625	KY435666
D. leucospermi (syn. D. rossmaniae)	CAA762	Vaccinium corymbosum	Portugal	MK792290	MK883822	MK871432	MK828063	MK837914
D. longicolla (syn. D. unshiuensis)	CGMCC 3.17566	Fortunella margarita	China	KJ490584	N/A	KJ490526	KJ490463	KJ490405
D. longispora	CBS 194.36	Ribes sp.	Canada	KC343135	KC343377	KC343619	KC343861	KC344103
D. lusitanicae	CBS 123212	Foeniculum vulgare	Portugal	KC343136	KC343378	KC343620	KC343862	KC344104
D. mayteni	CBS 133185T	Maytenus ilicifolia		KC343139	KC343381	KC343623	KC343865	KC344107
D. megalospora	CBS 143.27	Sambucus canadensis	Not stated	KC343140	KC343382	KC343624	KC343866	KC344108
D. melonis	CBS 507.78	Cucumis melo	USA	KC343142	KC343384	KC343626	KC343868	KC344110
D. melonis (syn. D. guangdongensis )	ZHKUCC20-0014	Citrus maxima	China	MT355684	MT409314	N/A	MT409338	MT409292
D. middletonii	BRIP 54884e	Rapistrum rugostrum	Australia	KJ197286	N/A	N/A	KJ197248	KJ197266
D. minima	GZCC19-0066T	Unknown	China	MT385953	MT424722	MW022496	MT424688	MT424708
D. minima	GZCC 19–0070	woody host	China	MT385954	MT424723	MW022497	MT424689	MT424709
D. minima	GZCC 22-0074	woody host	China	OP056697	OP150693	OP150767	OP150536	OP150614
D. minima	GZCC 22-0075	woody host	China	OP056698	OP150694	OP150768	OP150537	OP150615
D. minusculata	CGMCC 3.20098	Decaying wood	China	MT385957	MW022475	MW022499	MT424692	MT424712
D. monospora	CFCC 55352	Acer palmatum	China	MZ560715	MZ577302	MZ577293	MZ577275	MZ577284
D. monospora	CFCC 55353	Acer palmatum	China	MZ560716	MZ577303	MZ577294	MZ577276	MZ577285
D. myracrodruonis	URM 7972	Astronium urundeuva	Brazil	MK205289	MK205290	N/A	MK213408	MK205291
D. nanjingensis	CFCC 55348	Acer palmatum	China	MZ560721	MZ577308	MZ577299	MZ577281	MZ577290
D. nanjingensis	CFCC 55360	Acer palmatum	China	MZ560722	MZ577309	MZ577300	MZ577282	MZ577291
D. neoarctii	CBS 109490	Ambrosia trifi	USA	KC343145	KC343387	KC343629	KC343871	KC344113
D. nomorae	CBS 157.29	Morus sp.	Japan	KC343154	KC343396	KC343638	KC343880	KC344122
D. novem (syn. D. pseudolongicolla)	PL42	Glycine max	Serbia	JQ697843	N/A	N/A	JQ697856	N/A
D. obtusifoliae	CPC 32336	Acacia obtusifolia	Australia	MG386072	N/A	MG386137	N/A	N/A
D. oraccinii	LC3166T	Camellia sinensis	China	KP267863	NA	KP293517	KP267937	KP293443
D. oraccinii (syn. D. ganzhouensis)	CFCC 53087	Unknown	China	MK432665	MK442985	MK443010	MK578139	MK578065
D. ovalispora	CGMCC 3.17256	Citrus limon	China	KJ490628	N/A	KJ490570	KJ490507	KJ490449
D. oxe	CBS 133186	Maytenus ilicifolia	Brazil	KC343164	KC343406	KC343648	KC343890	KC344132
D. paranensis	CBS 133184	Maytenus ilicifolia	Brazil	KC343171	KC343413	KC343655	KC343897	KC344139
D. passiflorae	CBS 132527	Passifla edulis	South America	JX069860	N/A	N/A	N/A	N/A
D. passiflorae (syn. D. malorum)	CAA734	Malus domestica	Portugal	KY435638	KY435658	KY435648	KY435627	KY435668
D. penetriteum	LC3215	Camellia sinensis	China	KP267879	NA	KP293532	KP267953	NA
D. phaseolorum	AR4203	Phaseolus vulgaris	USA	KJ590738	KJ612135	KJ65922	KJ590739	KJ610893
D. psoraleae- pinnatae	CPC 21638	Psoralea pinnata	South Africa	KF777159	NA	NA	NA	KF777252
D. psoraleae- pinnatae	CGMCC3.28292	Juglans regia	China	PQ466767	PQ460753	PQ460767	PQ469128	PQ460780
D. psoraleae- pinnatae	CGMCC3.28293	Juglans regia	China	PQ466768	PQ460754	PQ460768	PQ469129	PQ460781
D. psoraleae- pinnatae	CGMCC3.28296	Juglans regia	China	PQ466769	PQ460755	PQ460769	PQ469130	PQ460782
D. psoraleae-pinnatae (syn. D. bauhiniae)	CFCC 53072	Bauhinia purpurea	China	MK432649	MK442971	MK442996	MK578125	MK578052
D. psoraleae-pinnatae (syn. D. ellipsospora)	GZCC 19-0231T	decaying woody	China	MT385949	MT424720	MW022488	MT424684	MT424704
D. psoraleae-pinnatae (syn. D. incompleta)	LC6754	Camellia sinensis	China	KX986794	KX999289	KX999265	KX999186	KX999226
D. psoraleae-pinnatae (syn. D. shaanxiensis)	CFCC 53106	Liana sp.	China	MK432654	MK442976	MK443001	MK578130	NA
D. psoraleae-pinnatae (syn. D. shaanxiensis)	CFCC 53107	Liana sp.	China	MK432655	MK442977	MK443002	MK578131	NA
D. psoraleae-pinnatae (syn. D. varians)	LC8112	Acer sp.	Japan	KY491547	KY491575	NA	KY491557	KY491567
D. psoraleae-pinnatae (syn. D. varians)	LC8113	Acer sp.	Japan	KY491548	KY491576	NA	KY491558	KY491568
D. psoraleae-pinnatae (syn.D. jinxiu)	TJX20	Prunus persica	China	MW477881	MW480869	MW480865	MW480873	MW480877
D. psoraleae-pinnatae (syn.D. jinxiu)	TJX25	Prunus persica	China	MW477882	MW480870	MW480866	MW480874	MW480878
D. psoraleae-pinnatae (syn.D.rhoina)	CBS 146.27	Toxicodendron pubescens	Unknown	KC343189	KC343431	KC343673	KC343915	KC344157
D. pustulata	CBS 109742	Acer pseudoplatanus	Austria	KC343185	KC343427	KC343669	KC343911	KC344153
D. pustulata	CBS 109784	Prunus padus	Austria	KC343187	KC343429	KC343671	KC343913	KC344155
D. racemosae	CPC 26646	Euclea racemosa	South Africa	MG600223	MG600219	MG600221	MG600225	MG600227
D. raonikayaporum	CBS 133182	Spondias mombin	Brazil	KC343188	KC343430	KC343672	KC343914	KC344156
D. raonikayaporum (syn. D. neoraonikayaporum )	MFLUCC 14-1136	Tectona grandis	Thailand	KU712449	KU749356	N/A	KU749369	KU743988
D. rosiphthora	COAD 2914	Rosa sp.	Brazil	MT311197	MT313691	N/A	MT313693	N/A
D. rostrata	CFCC 50062T	Juglans mandshurica	China	KP208847	KP208849	KP208851	KP208853	KP208855
D. rostrata	CFCC 50063	Juglans mandshurica	China	KP208848	KP208850	KP208852	KP208854	KP208856
D. rostrata	CGMCC3.27760	Juglans regia	China	PQ459405	PQ460751	PQ460765	PQ469126	PQ460778
D. rostrata	CGMCC3.27757	Juglans regia	China	PQ459406	PQ460752	PQ460766	PQ469127	PQ460779
D. rostrata	CGMCC3.28283	Juglans regia	China	PQ466770	PQ460756	PQ460770	PQ469131	PQ460783
D. rostrata	CGMCC3.27755	Juglans regia	China	PQ466771	PQ460757	PQ460771	PQ469132	PQ460784
D. rostrata (syn. D. juglandicola)	CFCC 51134	Juglans mandshurica	China	KU985101	KX024616	KX024622	KX024628	KX024634
D. rostrata (syn. D. juglandicola)	CFCC 51135	Juglans mandshurica	China	KU985102	KX024617	KX024623	KX024629	KX024635
D. sackstonii	BRIP 54669b	Helianthus annuus	Australia	KJ197287	N/A	N/A	KJ197249	KJ197267
D. sackstonii	GZCC 19-0129	Unknown	China	MT385962	MT424727	OP150786	MT424697	MT424716
D. sackstonii	CGMCC3.28287	Juglans regia	China	PQ466772	PQ460758	PQ465243	PQ469133	PQ460785
D. sackstonii	CGMCC3.28295	Juglans regia	China	PQ466773	PQ460759	PQ465244	PQ469134	PQ460786
D. sackstonii	CGMCC3.28297	Juglans regia	China	PQ466774	PQ460760	PQ465245	PQ469135	PQ460787
D. sackstonii (syn. D. caryae)	CFCC 52563	Carya illinoensis	China	MH121498	MH121422	MH121458	MH121540	MH121580
D. sackstonii (syn. D. caryae)	CFCC 52564	Carya illinoensis	China	MH121499	MH121423	MH121459	MH121541	MH121581
D. sackstonii (syn. D. juglandigena)	GUCC 422.161	Juglans regia	China	OP581230	N/A	N/A	OP688535	OP688560
D. sackstonii (syn. D. juglandigena)	GUCC 422.16T	Juglans regia	China	OP581229	N/A	N/A	OP688534	OP688559
D. sackstonii (syn. D. machili)	SAUCC 194.69	Unknown	China	MT822597	MT855677	MT855565	MT855909	MT855794
D. sackstonii (syn. D. machili)	SAUCC194.111T	Machilus pingii	China	MT822639	MT855718	MT855606	MT855951	MT855836
D. sackstonii (syn. D. orixae)	GZCC 21–1085	Orixa japonica	China	OL889852	N/A	N/A	OL944724	OL944726
D. sackstonii (syn. D. orixae)	KUNCC 21–10714T	Orixa japonica	China	OK283041	N/A	N/A	OK432279	OK432278
D. schini	CBS 133181	Schinus terebinthifolius	Brazil	KC343191	KC343433	KC343675	KC343917	KC344159
D. schisandrae	CFCC 51988T	Schisandra chinensis	China	KY852497	KY852501	KY852505	KY852509	KY852513
D. schoeni	MFLU 15-1279	Schoenus nigricans	Italy	KY964226	KY964139	N/A	KY964182	KY964109
D. schoeni (syn. D. acericola )	MFLUCC 17-0956	Acer negundo	Italy	KY964224	KY964137	N/A	KY964180	KY964074
D. sclerotioides	CBS 296.67	Cucumis sativus	Netherlands	KC343193	KC343435	KC343677	KC343919	KC344161
D. sclerotioides (syn. D. columnaris)	AR3612	Vaccinium vitisidaea	USA	AF439625	N/A	N/A	N/A	N/A
D. sennicola	CFCC 51634T	Senna bicapsularis	China	KY203722	KY228873	KY228879	KY228883	KY228889
D. serafiniae	BRIP 55665a	Helianthus annuus	Australia	KJ197274	N/A	N/A	KJ197236	KJ197254
D. shennongjiaensis	CNUCC 201905	Juglans regia	China	MN216229	MN224551	MN224560	MN224672	MN227012
D. siamensis	MFLUCC 10-573a	Dasymaschalon sp.	Thailand	JQ619879	JX197422	N/A	JX275393	JX275429
D. silvicola	CFCC 54191 T	Fraxinus excelsior	Netherlands	MZ727041	MZ753472	MZ753481	MZ816347	MZ753491
D. silvicola	M79	Fraxinus excelsior	Netherlands	MZ727042	MZ753473	MZ753482	MZ816348	MZ753492
D. sojae	DP0605	Glycine max	USA	KJ590707	KJ612104	KJ659196	KJ590750	KJ610863
D. sojae	FAU635	Glycine max	USA	KJ590719	KJ612116	KJ659208	KJ590762	KJ610875
D. sojae (syn. D. actinidiae)	ICMP 13683	ActinidiaDeliciosa	New Zealand	KC145886	N/A	N/A	KC145941	N/A
D. sojae (syn. D. endophytica)	CBS 133811	Schinus terebinthifolius	Brazil	KC343065	KC343307	KC343549	KC343791	KC344033
D. sojae (syn. D. fructicola )	MAFF 246408	Passiflora edulis × P. edulis flavicarpa	Japan	LC342734	LC342738	LC342737	LC342735	LC342736
D. sojae (syn. D. heterostemmatis)	SAUCC194.85	Heterostemma grandiflorum	China	MT822613	MT855692	MT855581	MT855925	MT855810
D. sojae (syn. D. kochmanii)	BRIP 54033	Helianthus annuus	Australia	JF431295	N/A	N/A	JN645809	N/A
D. sojae (syn. D. kongii )	BRIP 54031	Portulaca grandifla	Australia	JF431301	N/A	N/A	JN645797	N/A
D. sojae (syn. D. masirevicii )	BRIP 57892a	Helianthus annuus	Australia	KJ197276	N/A	N/A	KJ197239	KJ197257
D. sojae (syn. D. subellipicola )	KUMCC 17-0153	Dead wood	China	MG746632	N/A	N/A	MG746633	MG746634
D. stewartii	CBS 193.36	Cosmos bipinnatus	Not stated	MH867279	JX197415	N/A	GQ250324	JX275421
D. subclavata	ZJUD95	Citrus unshiu	China	KJ490630	NA	KJ490572	KJ490509	KJ490451
D. subclavata (syn. D. heliconiae)	SAUCC194.22T	Litchi chinensis	China	MT822550	MT855635	MT855519	MT855863	MT855747
D. subordinaria	CBS 464.9	Plantago lanceolata	New Zealand	KC343214	KC343456	KC343698	KC343940	KC344182
D. tarchonanthi	CBS 146073	Tarchonanthus littoralis	South Africa	MT223794	N/A	MT223759	N/A	MT223733
D. tecomae	CBS 100547	Tabebuia sp.	Brazil	KC343215	KC343457	KC343699	KC343941	KC344183
D. tectonendophytica	MFLUCC 13-0471	Tectona grandis	Thailand	NR_147591	KU749354	N/A	KU749367	KU743986
D. terebinthifolii	CBS 133180	Schinus terebinthifolius	Brazil	KC343216	KC343458	KC343700	KC343942	KC344184
D. toxicodendri	TFM FP-10740T	Toxicodendron vernicifluum	Japan	NR_158416	N/A	N/A	N/A	N/A
D. toxicodendri	FFPRI420990	Toxicodendron vernicifluum	Japan	LC275193	LC275201	LC275209	LC275217	LC275225
D. tulliensis	BRIP 62248a	Theobroma cacao	Australia	KR936130	N/A	N/A	KR936133	KR936132
D. tulliensis (syn. D. alangii)	CFCC 52556	Alangium kurzii	China	MH121491	MH121415	MH121451	MH121533	MH121573
D. tulliensis (syn. D. hubeiensis)	JZB320123	Vitis vinifera	China	MK335809	MK500235	N/A	MK523570	MK500147
D. tulliensis (syn. D. tectonae)	MFLUCC 12-0777	Tectona grandis	Thailand	NR147590	KU749345	N/A	KU749359	KU743977
D. ueckeri	FAU656	Cucumis melo	USA	KJ590726	KJ612122	KJ659215	KJ590747	KJ610881
D. ueckeri (syn. D. miriciae)	BRIP 54736j	Helianthus annuus	Australia	KJ197282	N/A	N/A	KJ197244	KJ197262
D. ueckeri (syn. D. passifloricola)	CBS 141329	Passiflora foetida	Malaysia	KX228292	N/A	KX228367	N/A	KX228387
D. ueckeri (syn. D. rosae)	MFLUCC 17-2658	Rosa sp.	Thailand	MG828894	MG829273	N/A	N/A	MG843878
D. ueckeri (syn. D. thunbergiicola)	MFLUCC 12-0033	Thunbergia laurifolia	Thailand	KP715097	N/A	N/A	KP715098	N/A
D. ueckeri (syn. D. vochysiae)	LGMF1583	Vochysia Divergens	Brazil	MG976391	MK007528	MK033323	MK007526	MK007527
D. verniciicola	CFCC 53109T	Vernicia montana	China	MK573944	MK574583	MK574599	MK574619	MK574639
D. verniciicola	CFCC 53110	Vernicia montana	China	MK573945	MK574584	MK574600	MK574620	MK574640
D. vexans	CBS 127.14	Solanum melongena	USA	KC343229	KC343471	KC343713	KC343955	KC344197
D. virgiliae	CMW40748	Virgilia oroboides	South Africa	KP247566	NA	NA	NA	KP247575
D. woolworthii	CBS 148.27	Ulmus americana	Not stated	KC343245	KC343487	KC343729	KC343971	KC344213
D. yunnana	CGMCC 3.27754	Juglans regia	China	PQ466775	NA	PQ460774	PQ469138	PQ460790
D. yunnana	CGMCC 3.27756	Juglans regia	China	PQ466776	NA	PQ460775	PQ469139	PQ460791
D. yunnanensis	CGMCC 3.18289	Coffea sp.	China	KX986796	KX999290	N/A	KX999188	KX999228
